# Supplementary material for: A noncoding regulatory RNA Gm31932 induces cell cycle arrest and differentiation in melanoma via the miR-344d-3-5p/Prc1 (and Nuf2) axis
Source: Cell Death Dis. 2022 Apr 7;13(4):314. doi: 10.1038/s41419-022-04736-6 (PMC8990078; doi:10.1038/s41419-022-04736-6)
Supplement: Supplementary file 15 — Supplementary Data 1 [file 41419_2022_4736_MOESM15_ESM.xlsx]

## Sheet: Sheet1
Supplementary Data 1 ATRA_vs_control.All_lncRNA
AccID	OverlapInfo	log2FC_ATRA_vs_control	FoldChange_ATRA_vs_control	FDR_ATRA_vs_control	Style_ATRA_vs_control	log2FC_PB-4_vs_control	FoldChange_PB-4_vs_control	FDR_PB-4_vs_control	Style_PB-4_vs_control
0610009L18Rik	ATRA_vs_control	1.13439	2.19526	1.96246e-06	up
1810021B22Rik	ATRA_vs_control	1.78099	3.43662	0.000176728	up
2410006H16Rik	ATRA_vs_control	1.30481	2.47051	0.000217278	up
2610027K06Rik	ATRA_vs_control	2.04764	4.1343	0.0132649	up
2700099C18Rik	ATRA_vs_control_PB-4_vs_control	-1.71309	0.305006	0.000617749	down	-1.37402	0.385816	0.00621819	down
2810032G03Rik	ATRA_vs_control_PB-4_vs_control	1.18192	2.26879	1.83916e-06	up	2.40841	5.30889	0	up
4930447F24Rik	ATRA_vs_control_PB-4_vs_control	-3.00718	0.12438	2.40921e-05	down	2.59521	6.04279	0.000641767	up
4930455G09Rik	ATRA_vs_control_PB-4_vs_control	2.64257	6.24443	0.00129219	up	1.15204	2.22227	2.4069e-05	up
9330104G04Rik	ATRA_vs_control_PB-4_vs_control	2.10859	4.31269	0.0190664	up	1.45245	2.73672	0.0304917	up
9330188P03Rik	ATRA_vs_control_PB-4_vs_control	-1.7353	0.300347	5.44704e-06	down	-1.21587	0.430513	9.28427e-07	down
A430108G06Rik	ATRA_vs_control	3.24975	9.51202	0	up
A930004D18Rik	ATRA_vs_control_PB-4_vs_control	-1.41142	0.375942	0.000377529	down	-1.26822	0.41517	0.000935858	down
A930005H10Rik	ATRA_vs_control	1.04394	2.06185	6.02851e-07	up
B230217O12Rik	ATRA_vs_control_PB-4_vs_control	1.48128	2.79196	0.00175891	up	1.37173	2.5878	0.0191047	up
Bach2os	ATRA_vs_control	4.52881	23.0838	0.012551	up
BC106179	ATRA_vs_control	3.02512	8.14051	2.15272e-13	up
C030029H02Rik	ATRA_vs_control	-4.21128	0.0539857	0.0119469	down
C130071C03Rik	ATRA_vs_control	1.0333	2.0467	4.91054e-05	up
C230024C17Rik	ATRA_vs_control	2.00849	4.02361	0.0195192	up
C920006O11Rik	ATRA_vs_control	1.43862	2.71061	6.28386e-14	up
D430020J02Rik	ATRA_vs_control_PB-4_vs_control	-1.67248	0.313715	9.64572e-07	down	-1.10475	0.464984	0.00125421	down
Gm11210	ATRA_vs_control_PB-4_vs_control	1.26825	2.40869	0.000727902	up	-1.96627	0.255914	0.000375014	down
Gm11755	ATRA_vs_control	2.67174	6.37198	0.000800105	up
Gm11958	ATRA_vs_control	3.03149	8.17655	0	up
Gm12107	ATRA_vs_control	2.93706	7.65851	0.0340113	up
Gm12530	ATRA_vs_control	1.41684	2.66999	0.00498267	up
Gm12762	ATRA_vs_control	2.57811	5.97156	2.63938e-05	up
Gm13688	ATRA_vs_control	1.63366	3.10299	1.06515e-05	up
Gm14567	ATRA_vs_control	-1.60426	0.328905	0.00707379	down
Gm15387	ATRA_vs_control_PB-4_vs_control	-1.00355	0.49877	0.000729911	down	-2.14438	0.226192	4.17167e-10	down
Gm15417	ATRA_vs_control	1.01111	2.01546	0.00738039	up
Gm15428	ATRA_vs_control_PB-4_vs_control	-1.70839	0.306001	5.06772e-12	down	-1.47195	0.360494	1.11022e-15	down
Gm15541	ATRA_vs_control	1.76728	3.40411	0.025923	up
Gm15559	ATRA_vs_control	3.30983	9.91646	2.80405e-06	up
Gm15663	ATRA_vs_control_PB-4_vs_control	3.38655	10.4581	0.00486833	up	1.38131	2.60504	0.00239702	up
Gm16124	ATRA_vs_control	1.16755	2.2463	0.000388199	up
Gm17852	ATRA_vs_control	-1.39497	0.380252	0.00456936	down
Gm18317	ATRA_vs_control	-2.70214	0.153665	0.0384908	down
Gm1840	ATRA_vs_control	1.1062	2.15278	2.09533e-07	up
Gm19238	ATRA_vs_control	-2.72733	0.151005	0.0133168	down
Gm20071	ATRA_vs_control	2.45137	5.46936	2.91758e-06	up
Gm20740	ATRA_vs_control	-1.95288	0.2583	0.000771113	down
Gm26698	ATRA_vs_control	1.11525	2.16632	0.00258717	up
Gm30159	ATRA_vs_control	-1.89236	0.269366	8.20013e-06	down
Gm30233	ATRA_vs_control	-1.49183	0.355562	0.0081072	down
Gm30874	ATRA_vs_control	7.43041	172.494	2.01017e-06	up
Gm31077	ATRA_vs_control	-1.77874	0.291437	0.0133523	down
Gm31365	ATRA_vs_control_PB-4_vs_control	1.60468	3.04127	0.011881	up	1.97855	3.94097	5.83968e-06	up
Gm31932	ATRA_vs_control_PB-4_vs_control	-1.98945	0.251835	0.0404181	down	-1.84123	0.279084	0.0406081	down
Gm32287	ATRA_vs_control	1.48608	2.80127	4.4631e-14	up
Gm32403	ATRA_vs_control_PB-4_vs_control	3.77671	13.7058	0.00334464	up	4.471	22.1771	1.48477e-07	up
Gm32725	ATRA_vs_control	1.149	2.2176	0.0392563	up
Gm32914	ATRA_vs_control	1.9611	3.89358	0.00129696	up
Gm33085	ATRA_vs_control_PB-4_vs_control	-4.68156	0.0389681	5.47192e-05	down	-2.50006	0.176769	0.0188006	down
Gm33302	ATRA_vs_control_PB-4_vs_control	-1.08694	0.470759	0.000202047	down	-1.15758	0.448264	9.17412e-06	down
Gm33318	ATRA_vs_control	1.00182	2.00253	0.0129556	up
Gm33624	ATRA_vs_control	6.05413	66.447	0.00146527	up
Gm34168	ATRA_vs_control	2.74057	6.68335	0.0226716	up
Gm34632	ATRA_vs_control	-5.66243	0.0197441	9.10412e-06	down
Gm34847	ATRA_vs_control	1.436	2.7057	0.0334102	up
Gm34891	ATRA_vs_control_PB-4_vs_control	1.67685	3.19728	0.0186384	up	1.12878	2.18674	0.0151432	up
Gm35188	ATRA_vs_control	2.49829	5.65014	0.00875418	up
Gm35340	ATRA_vs_control_PB-4_vs_control	1.22276	2.33393	1.55645e-08	up	1.01592	2.0222	0.00138471	up
Gm35463	ATRA_vs_control	-2.70335	0.153536	0.0102593	down
Gm35850	ATRA_vs_control	3.20075	9.19434	1.01742e-06	up
Gm35992	ATRA_vs_control	-4.43959	0.0460841	0.00792735	down
Gm36355	ATRA_vs_control_PB-4_vs_control	1.58956	3.00957	0.0193526	up	1.95662	3.88152	1.22475e-07	up
Gm36401	ATRA_vs_control	-1.80071	0.287033	0.00579185	down
Gm36418	ATRA_vs_control	-4.85381	0.0345826	0.000584246	down
Gm36569	ATRA_vs_control_PB-4_vs_control	-2.03329	0.244298	0.00244207	down	-2.55915	0.169676	0.000454888	down
Gm36673	ATRA_vs_control_PB-4_vs_control	2.65576	6.30179	0.00500513	up	3.23307	9.40267	0.0327956	up
Gm36753	ATRA_vs_control	-1.6146	0.326556	2.44198e-05	down
Gm38621	ATRA_vs_control_PB-4_vs_control	2.39827	5.2717	0.0017964	up	2.80457	6.98652	0.00498809	up
Gm39215	ATRA_vs_control_PB-4_vs_control	4.28224	19.4574	0.000362887	up	1.61295	3.05876	0.0206155	up
Gm39228	ATRA_vs_control	1.55003	2.92823	0.0479707	up
Gm40703	ATRA_vs_control	4.1473	17.7199	0.000156748	up
Gm41056	ATRA_vs_control_PB-4_vs_control	-2.09712	0.233725	0.0186585	down	-2.42391	0.18635	0.0160188	down
Gm4130	ATRA_vs_control	-1.08657	0.47088	8.32485e-05	down
Gm41335	ATRA_vs_control	-2.15902	0.223909	0.00594786	down
Gm41350	ATRA_vs_control	1.60032	3.0321	7.77611e-05	up
Gm41610	ATRA_vs_control	1.76184	3.3913	0.0494865	up
Gm41803	ATRA_vs_control	1.42429	2.68383	0.0352236	up
Gm42362	ATRA_vs_control_PB-4_vs_control	1.43312	2.70031	0.000734721	up	2.18872	4.55901	1.01585e-13	up
Gm4285	ATRA_vs_control	1.22006	2.32956	0.00367134	up
Gm4739	ATRA_vs_control_PB-4_vs_control	-1.34883	0.392609	2.73115e-14	down	-1.54352	0.343048	0	down
Gm4942	ATRA_vs_control	-1.0721	0.475627	0.0150998	down
Gm5424	ATRA_vs_control	-1.47903	0.358729	0.0173965	down
Gm5518	ATRA_vs_control_PB-4_vs_control	-1.02021	0.493044	0.000165396	down	-1.43278	0.370417	2.60716e-05	down
Gm5637	ATRA_vs_control	1.01966	2.02744	1.87957e-05	up
Gm5648	ATRA_vs_control	-2.82713	0.140912	0.00478332	down
Gm6133	ATRA_vs_control	-4.36238	0.0486176	0.0325118	down
Gm9939	ATRA_vs_control_PB-4_vs_control	-1.90982	0.266126	0.00110501	down	-1.6128	0.326963	0.0021579	down
Hmgb1-ps1	ATRA_vs_control_PB-4_vs_control	-1.43312	0.370329	0.0259225	down	-1.33587	0.396152	0.0263241	down
LOC102636828	ATRA_vs_control_PB-4_vs_control	-1.85346	0.276729	0.000106883	down	1.50611	2.84044	0.00463228	up
LOC108167619	ATRA_vs_control	5.4141	42.639	0	up
LOC108167804	ATRA_vs_control	-3.07703	0.118501	0.0338758	down
LOC108168986	ATRA_vs_control	4.71183	26.2061	1.07108e-06	up
LOC108169094	ATRA_vs_control	11.1172	2221.37	0.00577276	up
LOC108169140	ATRA_vs_control	-6.30538	0.0126442	4.70481e-06	down
Mkln1os	ATRA_vs_control	1.64741	3.13271	0.00128415	up
Pcna-ps2	ATRA_vs_control_PB-4_vs_control	-1.0859	0.471098	0.018536	down	-1.44845	0.366416	6.19812e-05	down
Rn18s-rs5	ATRA_vs_control	-3.7454	0.0745631	0.027879	down
