# Supplementary material for: A noncoding regulatory RNA Gm31932 induces cell cycle arrest and differentiation in melanoma via the miR-344d-3-5p/Prc1 (and Nuf2) axis
Source: Cell Death Dis. 2022 Apr 7;13(4):314. doi: 10.1038/s41419-022-04736-6 (PMC8990078; doi:10.1038/s41419-022-04736-6)
Supplement: Supplementary file 16 — Supplementary Data 2 [file 41419_2022_4736_MOESM16_ESM.xlsx]

## Sheet: Sheet1
Supplementary Data 2 PB-4_vs_control.All_lncRNA
AccID	OverlapInfo	log2FC_ATRA_vs_control	FoldChange_ATRA_vs_control	FDR_ATRA_vs_control	Style_ATRA_vs_control	log2FC_PB-4_vs_control	FoldChange_PB-4_vs_control	FDR_PB-4_vs_control	Style_PB-4_vs_control
2700099C18Rik	ATRA_vs_control_PB-4_vs_control	-1.71309	0.305006	0.000617749	down	-1.37402	0.385816	0.00621819	down
2810032G03Rik	ATRA_vs_control_PB-4_vs_control	1.18192	2.26879	1.83916e-06	up	2.40841	5.30889	0	up
4930447F24Rik	ATRA_vs_control_PB-4_vs_control	-3.00718	0.12438	2.40921e-05	down	2.59521	6.04279	0.000641767	up
4930455G09Rik	ATRA_vs_control_PB-4_vs_control	2.64257	6.24443	0.00129219	up	1.15204	2.22227	2.4069e-05	up
9330104G04Rik	ATRA_vs_control_PB-4_vs_control	2.10859	4.31269	0.0190664	up	1.45245	2.73672	0.0304917	up
9330188P03Rik	ATRA_vs_control_PB-4_vs_control	-1.7353	0.300347	5.44704e-06	down	-1.21587	0.430513	9.28427e-07	down
A930004D18Rik	ATRA_vs_control_PB-4_vs_control	-1.41142	0.375942	0.000377529	down	-1.26822	0.41517	0.000935858	down
B230217O12Rik	ATRA_vs_control_PB-4_vs_control	1.48128	2.79196	0.00175891	up	1.37173	2.5878	0.0191047	up
D430020J02Rik	ATRA_vs_control_PB-4_vs_control	-1.67248	0.313715	9.64572e-07	down	-1.10475	0.464984	0.00125421	down
Gm11210	ATRA_vs_control_PB-4_vs_control	1.26825	2.40869	0.000727902	up	-1.96627	0.255914	0.000375014	down
Gm15387	ATRA_vs_control_PB-4_vs_control	-1.00355	0.49877	0.000729911	down	-2.14438	0.226192	4.17167e-10	down
Gm15428	ATRA_vs_control_PB-4_vs_control	-1.70839	0.306001	5.06772e-12	down	-1.47195	0.360494	1.11022e-15	down
Gm15663	ATRA_vs_control_PB-4_vs_control	3.38655	10.4581	0.00486833	up	1.38131	2.60504	0.00239702	up
Gm31365	ATRA_vs_control_PB-4_vs_control	1.60468	3.04127	0.011881	up	1.97855	3.94097	5.83968e-06	up
Gm31932	ATRA_vs_control_PB-4_vs_control	-1.98945	0.251835	0.0404181	down	-1.84123	0.279084	0.0406081	down
Gm32403	ATRA_vs_control_PB-4_vs_control	3.77671	13.7058	0.00334464	up	4.471	22.1771	1.48477e-07	up
Gm33085	ATRA_vs_control_PB-4_vs_control	-4.68156	0.0389681	5.47192e-05	down	-2.50006	0.176769	0.0188006	down
Gm33302	ATRA_vs_control_PB-4_vs_control	-1.08694	0.470759	0.000202047	down	-1.15758	0.448264	9.17412e-06	down
Gm34891	ATRA_vs_control_PB-4_vs_control	1.67685	3.19728	0.0186384	up	1.12878	2.18674	0.0151432	up
Gm35340	ATRA_vs_control_PB-4_vs_control	1.22276	2.33393	1.55645e-08	up	1.01592	2.0222	0.00138471	up
Gm36355	ATRA_vs_control_PB-4_vs_control	1.58956	3.00957	0.0193526	up	1.95662	3.88152	1.22475e-07	up
Gm36569	ATRA_vs_control_PB-4_vs_control	-2.03329	0.244298	0.00244207	down	-2.55915	0.169676	0.000454888	down
Gm36673	ATRA_vs_control_PB-4_vs_control	2.65576	6.30179	0.00500513	up	3.23307	9.40267	0.0327956	up
Gm38621	ATRA_vs_control_PB-4_vs_control	2.39827	5.2717	0.0017964	up	2.80457	6.98652	0.00498809	up
Gm39215	ATRA_vs_control_PB-4_vs_control	4.28224	19.4574	0.000362887	up	1.61295	3.05876	0.0206155	up
Gm41056	ATRA_vs_control_PB-4_vs_control	-2.09712	0.233725	0.0186585	down	-2.42391	0.18635	0.0160188	down
Gm42362	ATRA_vs_control_PB-4_vs_control	1.43312	2.70031	0.000734721	up	2.18872	4.55901	1.01585e-13	up
Gm4739	ATRA_vs_control_PB-4_vs_control	-1.34883	0.392609	2.73115e-14	down	-1.54352	0.343048	0	down
Gm5518	ATRA_vs_control_PB-4_vs_control	-1.02021	0.493044	0.000165396	down	-1.43278	0.370417	2.60716e-05	down
Gm9939	ATRA_vs_control_PB-4_vs_control	-1.90982	0.266126	0.00110501	down	-1.6128	0.326963	0.0021579	down
Hmgb1-ps1	ATRA_vs_control_PB-4_vs_control	-1.43312	0.370329	0.0259225	down	-1.33587	0.396152	0.0263241	down
LOC102636828	ATRA_vs_control_PB-4_vs_control	-1.85346	0.276729	0.000106883	down	1.50611	2.84044	0.00463228	up
Pcna-ps2	ATRA_vs_control_PB-4_vs_control	-1.0859	0.471098	0.018536	down	-1.44845	0.366416	6.19812e-05	down
1110046J04Rik	PB-4_vs_control					2.48636	5.60363	1.14719e-07	up
1700008J07Rik	PB-4_vs_control					-1.09036	0.469643	0.00196777	down
1700048O20Rik	PB-4_vs_control					13.1402	9028.23	0	up
1700087I21Rik	PB-4_vs_control					1.50449	2.83725	0.000374438	up
2310001H17Rik	PB-4_vs_control					2.59227	6.03047	9.15595e-07	up
2410080I02Rik	PB-4_vs_control					3.15968	8.9363	6.9436e-07	up
2610020C07Rik	PB-4_vs_control					-1.80769	0.285647	0.00372315	down
2700038G22Rik	PB-4_vs_control					-1.36349	0.38864	0.00855658	down
2810433D01Rik	PB-4_vs_control					3.37892	10.4029	0.000133872	up
2810468N07Rik	PB-4_vs_control					3.90851	15.0168	0.000868893	up
2900041M22Rik	PB-4_vs_control					1.56587	2.96057	7.28175e-08	up
2900089D17Rik	PB-4_vs_control					-1.52865	0.346602	0.00110219	down
3110039I08Rik	PB-4_vs_control					6.20499	73.7713	1.56719e-09	up
4930412F12Rik	PB-4_vs_control					-1.72056	0.30343	1.27462e-09	down
4930447M23Rik	PB-4_vs_control					2.71749	6.57729	0.00377739	up
4930512J16Rik	PB-4_vs_control					6.95501	124.07	2.86307e-05	up
4930513N10Rik	PB-4_vs_control					-1.73444	0.300525	2.31186e-05	down
4930558J18Rik	PB-4_vs_control					-1.14281	0.452877	0.0124156	down
4931408D14Rik	PB-4_vs_control					3.95423	15.5004	1.02391e-09	up
4931415C17Rik	PB-4_vs_control					2.38204	5.21272	4.40469e-07	up
4933404O12Rik	PB-4_vs_control					1.1811	2.2675	0	up
4933412E12Rik	PB-4_vs_control					2.2889	4.88682	2.70117e-13	up
4933422A05Rik	PB-4_vs_control					-3.68868	0.0775524	0.0304111	down
5033417F24Rik	PB-4_vs_control					1.55416	2.93662	0.0143884	up
5330434G04Rik	PB-4_vs_control					6.11938	69.521	0.00938732	up
5730420D15Rik	PB-4_vs_control					5.27454	38.7075	2.11832e-06	up
6030408B16Rik	PB-4_vs_control					3.26035	9.58216	0.0172418	up
9230112J17Rik	PB-4_vs_control					6.08004	67.6512	0.0127464	up
9330102E08Rik	PB-4_vs_control					2.41183	5.32151	6.75879e-08	up
9430018G01Rik	PB-4_vs_control					3.22348	9.34039	3.94638e-10	up
9430037G07Rik	PB-4_vs_control					1.18168	2.2684	1.82911e-05	up
9630028I04Rik	PB-4_vs_control					4.59833	24.2234	1.64313e-14	up
A230057D06Rik	PB-4_vs_control					5.44347	43.5158	0	up
A330074K22Rik	PB-4_vs_control					4.98534	31.6766	1.81649e-07	up
A330076H08Rik	PB-4_vs_control					4.86995	29.2415	9.51461e-14	up
A730017L22Rik	PB-4_vs_control					1.09847	2.14127	7.90757e-06	up
AI662270	PB-4_vs_control					-1.3296	0.397878	0	down
AI854703	PB-4_vs_control					3.72278	13.2029	3.37508e-14	up
Amd-ps1	PB-4_vs_control					-1.36864	0.387255	3.7168e-06	down
BC021767	PB-4_vs_control					4.89162	29.6841	4.17277e-12	up
BC064078	PB-4_vs_control					3.61848	12.282	3.71202e-10	up
BC065403	PB-4_vs_control					2.05209	4.14706	0.000138445	up
C130021I20Rik	PB-4_vs_control					1.9697	3.91687	0	up
C430042M11Rik	PB-4_vs_control					3.43894	10.8449	0.00260808	up
Cbx3-ps6	PB-4_vs_control					-1.62238	0.3248	6.63902e-09	down
Cbx3-ps7	PB-4_vs_control					-1.21168	0.431766	0.0029346	down
Cep83os	PB-4_vs_control					1.00423	2.00588	0.0219166	up
D030055H07Rik	PB-4_vs_control					2.83028	7.1121	0.0348632	up
D630024D03Rik	PB-4_vs_control					1.45579	2.74307	2.85969e-07	up
D630029K05Rik	PB-4_vs_control					4.45884	21.991	5.14588e-13	up
Dancr	PB-4_vs_control					-1.24935	0.420637	1.65414e-11	down
Dmrta2os	PB-4_vs_control					1.01997	2.02787	5.89115e-05	up
E130112N10Rik	PB-4_vs_control					1.27018	2.41191	0.00876265	up
Eif4a-ps4	PB-4_vs_control					-1.14826	0.451169	3.67037e-05	down
Gm10052	PB-4_vs_control					-1.10592	0.464606	0	down
Gm10156	PB-4_vs_control					-1.24219	0.422729	0.0145949	down
Gm10259	PB-4_vs_control					-1.09021	0.469693	0.024829	down
Gm10419	PB-4_vs_control					2.46298	5.51355	8.52104e-05	up
Gm10825	PB-4_vs_control					-1.31633	0.401556	0.000937665	down
Gm10941	PB-4_vs_control					2.15661	4.45867	0.0184905	up
Gm11585	PB-4_vs_control					-1.23009	0.42629	0.017107	down
Gm11592	PB-4_vs_control					2.2505	4.75848	0.049853	up
Gm11734	PB-4_vs_control					1.39217	2.62474	0	up
Gm11814	PB-4_vs_control					-1.99765	0.250407	0.000930596	down
Gm11816	PB-4_vs_control					3.43806	10.8382	0.00219315	up
Gm11847	PB-4_vs_control					-1.13843	0.454253	0	down
Gm11963	PB-4_vs_control					1.09834	2.14109	0.0308783	up
Gm12020	PB-4_vs_control					-4.30774	0.0504943	0.047945	down
Gm12346	PB-4_vs_control					-1.22864	0.42672	0.000408199	down
Gm12355	PB-4_vs_control					-1.28927	0.409158	0.000149796	down
Gm12537	PB-4_vs_control					-1.38197	0.383693	0.045768	down
Gm13136	PB-4_vs_control					-1.36183	0.389088	0.0040836	down
Gm13398	PB-4_vs_control					8.41272	340.786	5.84101e-09	up
Gm13446	PB-4_vs_control					5.7208	52.7392	1.9708e-05	up
Gm13483	PB-4_vs_control					2.17614	4.51941	0.0256248	up
Gm14261	PB-4_vs_control					3.81462	14.0706	0.00106384	up
Gm14328	PB-4_vs_control					-1.94817	0.259145	0.00169785	down
Gm14401	PB-4_vs_control					2.01534	4.04275	0.0209872	up
Gm14411	PB-4_vs_control					1.62059	3.07501	0.000242043	up
Gm15453	PB-4_vs_control					-1.09703	0.467477	0.0254443	down
Gm15517	PB-4_vs_control					1.84544	3.59362	0.0329789	up
Gm15542	PB-4_vs_control					-1.51677	0.349468	0.000727467	down
Gm15694	PB-4_vs_control					-1.18025	0.441275	0.0132703	down
Gm15927	PB-4_vs_control					1.63044	3.09608	2.14325e-05	up
Gm16146	PB-4_vs_control					-3.61879	0.081402	0.00141135	down
Gm16340	PB-4_vs_control					4.93724	30.6378	4.58777e-07	up
Gm16793	PB-4_vs_control					4.80881	28.0283	0.000202667	up
Gm17382	PB-4_vs_control					2.19089	4.56586	0.00328387	up
Gm17823	PB-4_vs_control					1.40976	2.65693	0.0176112	up
Gm18230	PB-4_vs_control					-4.54979	0.0426951	0.0268309	down
Gm18280	PB-4_vs_control					1.10625	2.15286	0.0274742	up
Gm18373	PB-4_vs_control					1.31982	2.49636	0	up
Gm18728	PB-4_vs_control					-1.48882	0.356303	0.0222758	down
Gm18872	PB-4_vs_control					3.57819	11.9438	1.16181e-08	up
Gm19426	PB-4_vs_control					-1.07347	0.475174	0.00311307	down
Gm19600	PB-4_vs_control					1.60247	3.03662	2.61682e-08	up
Gm19619	PB-4_vs_control					5.45931	43.9963	0.000120201	up
Gm19639	PB-4_vs_control					1.04566	2.06431	4.34363e-06	up
Gm19786	PB-4_vs_control					-1.82019	0.283183	0.000497086	down
Gm20597	PB-4_vs_control					1.20914	2.31199	9.64798e-05	up
Gm2065	PB-4_vs_control					1.72859	3.31404	0.00105056	up
Gm21145	PB-4_vs_control					1.90337	3.74086	2.73092e-09	up
Gm2115	PB-4_vs_control					4.69235	25.8547	3.2389e-10	up
Gm2381	PB-4_vs_control					6.96658	125.069	0	up
Gm26684	PB-4_vs_control					1.17919	2.2645	0.0215958	up
Gm26721	PB-4_vs_control					5.45753	43.9419	1.13435e-09	up
Gm26881	PB-4_vs_control					1.75895	3.38451	1.67501e-06	up
Gm26908	PB-4_vs_control					-1.7309	0.301264	0	down
Gm28523	PB-4_vs_control					1.7816	3.43807	0.00318365	up
Gm29483	PB-4_vs_control					4.40061	21.1211	6.80045e-06	up
Gm29694	PB-4_vs_control					1.12426	2.1799	7.66054e-14	up
Gm29932	PB-4_vs_control					1.76242	3.39267	0	up
Gm29948	PB-4_vs_control					-1.17898	0.441663	0.000707469	down
Gm30084	PB-4_vs_control					3.65871	12.6294	0.000632591	up
Gm30188	PB-4_vs_control					1.55725	2.94291	0.0181431	up
Gm30246	PB-4_vs_control					1.71628	3.28587	0.00643038	up
Gm30331	PB-4_vs_control					2.41836	5.34562	0	up
Gm30413	PB-4_vs_control					3.00675	8.03753	0.0146161	up
Gm30466	PB-4_vs_control					3.63451	12.4193	0.000161701	up
Gm30470	PB-4_vs_control					2.64265	6.24476	0.0135619	up
Gm30480	PB-4_vs_control					3.63749	12.445	0.000480181	up
Gm30561	PB-4_vs_control					2.74841	6.71975	5.41965e-07	up
Gm30582	PB-4_vs_control					-1.4344	0.370001	0.0482962	down
Gm31105	PB-4_vs_control					1.45296	2.73769	0.00514666	up
Gm31264	PB-4_vs_control					1.6793	3.20272	0.000342416	up
Gm31527	PB-4_vs_control					3.73946	13.3564	0.016754	up
Gm31633	PB-4_vs_control					2.43196	5.39625	1.12192e-05	up
Gm31672	PB-4_vs_control					4.50042	22.634	0.00160546	up
Gm31820	PB-4_vs_control					5.78188	55.0199	1.81975e-07	up
Gm31836	PB-4_vs_control					6.30921	79.2977	0.000150235	up
Gm31889	PB-4_vs_control					3.49159	11.248	0.00439165	up
Gm32051	PB-4_vs_control					3.41811	10.6894	0.00245821	up
Gm32089	PB-4_vs_control					3.1748	9.03048	0.00328528	up
Gm32098	PB-4_vs_control					3.59884	12.116	2.19355e-08	up
Gm32099	PB-4_vs_control					5.79911	55.6808	7.7062e-05	up
Gm32364	PB-4_vs_control					-2.20732	0.216536	0.0318832	down
Gm32392	PB-4_vs_control					-1.55972	0.339217	1.55877e-06	down
Gm32406	PB-4_vs_control					1.84005	3.58022	3.60979e-05	up
Gm32585	PB-4_vs_control					13.7114	13413.1	0	up
Gm32819	PB-4_vs_control					1.37525	2.59413	0.0408536	up
Gm32925	PB-4_vs_control					2.07444	4.21181	0.0208525	up
Gm33054	PB-4_vs_control					4.11356	17.3103	0.0212402	up
Gm33224	PB-4_vs_control					11.9107	3850.18	4.25398e-06	up
Gm33320	PB-4_vs_control					2.57114	5.94279	0	up
Gm33327	PB-4_vs_control					4.90247	29.9081	0.00437828	up
Gm33367	PB-4_vs_control					3.75091	13.4629	0.0331414	up
Gm33449	PB-4_vs_control					4.45116	21.8742	2.22045e-16	up
Gm33663	PB-4_vs_control					1.85056	3.6064	5.84085e-07	up
Gm33742	PB-4_vs_control					2.39088	5.24477	0.00301093	up
Gm33813	PB-4_vs_control					-1.1062	0.464515	2.76676e-06	down
Gm33827	PB-4_vs_control					1.30306	2.46752	0.0377413	up
Gm34620	PB-4_vs_control					4.79604	27.7813	1.58043e-09	up
Gm34643	PB-4_vs_control					2.68378	6.42537	0.00248191	up
Gm34776	PB-4_vs_control					3.84311	14.3513	0.0111554	up
Gm35019	PB-4_vs_control					7.26306	153.603	1.4988e-14	up
Gm35021	PB-4_vs_control					2.88207	7.37205	2.64321e-09	up
Gm35102	PB-4_vs_control					3.5868	12.0153	0.0232589	up
Gm35169	PB-4_vs_control					1.8295	3.55413	0.000773468	up
Gm35170	PB-4_vs_control					2.09333	4.26732	0.0175371	up
Gm35396	PB-4_vs_control					4.22374	18.6841	0.00112818	up
Gm35399	PB-4_vs_control					-2.40966	0.1882	0.000180967	down
Gm35598	PB-4_vs_control					4.23397	18.817	0.0358603	up
Gm36033	PB-4_vs_control					1.17157	2.25257	0.0105446	up
Gm36117	PB-4_vs_control					1.7695	3.40936	5.77316e-15	up
Gm36129	PB-4_vs_control					4.56217	23.6238	5.9757e-05	up
Gm36184	PB-4_vs_control					2.86177	7.26904	0.0429628	up
Gm36188	PB-4_vs_control					1.77327	3.41828	0.00277843	up
Gm36283	PB-4_vs_control					2.6018	6.07042	9.94626e-10	up
Gm36461	PB-4_vs_control					3.75744	13.5239	0	up
Gm36510	PB-4_vs_control					11.8056	3579.57	3.72177e-06	up
Gm36788	PB-4_vs_control					2.83082	7.11476	4.05558e-09	up
Gm3704	PB-4_vs_control					1.52004	2.86799	0.00757258	up
Gm38462	PB-4_vs_control					-1.19872	0.435663	0.00278147	down
Gm38585	PB-4_vs_control					5.81445	56.2759	3.53051e-14	up
Gm38588	PB-4_vs_control					5.11487	34.652	1.90101e-05	up
Gm38615	PB-4_vs_control					7.16693	143.701	3.07988e-10	up
Gm38732	PB-4_vs_control					4.58322	23.971	1.85988e-06	up
Gm38883	PB-4_vs_control					-1.48343	0.357638	0.0109388	down
Gm3902	PB-4_vs_control					-1.49852	0.353916	1.22357e-11	down
Gm39030	PB-4_vs_control					-1.70755	0.30618	0.00519619	down
Gm39054	PB-4_vs_control					2.63202	6.19892	5.23532e-07	up
Gm39150	PB-4_vs_control					1.20136	2.29957	0.00812956	up
Gm39181	PB-4_vs_control					-3.55624	0.0850091	0.0243612	down
Gm39463	PB-4_vs_control					5.34258	40.5768	0	up
Gm39558	PB-4_vs_control					5.39544	42.091	0.000450412	up
Gm39675	PB-4_vs_control					-1.24842	0.420908	0.00550641	down
Gm39789	PB-4_vs_control					5.72387	52.8513	4.92822e-09	up
Gm40289	PB-4_vs_control					2.24172	4.72959	0.0055613	up
Gm40826	PB-4_vs_control					1.34619	2.54239	0.0190975	up
Gm40833	PB-4_vs_control					3.31496	9.95181	0	up
Gm41011	PB-4_vs_control					-2.42462	0.186259	0.0148481	down
Gm4117	PB-4_vs_control					1.04095	2.05758	0.0102035	up
Gm41611	PB-4_vs_control					1.4632	2.75719	4.14563e-05	up
Gm41934	PB-4_vs_control					5.78156	55.0076	3.50214e-11	up
Gm41958	PB-4_vs_control					4.13269	17.5414	0.00375978	up
Gm42023	PB-4_vs_control					2.04621	4.13019	2.77001e-05	up
Gm42054	PB-4_vs_control					4.44937	21.8471	0.0079121	up
Gm42346	PB-4_vs_control					-1.41531	0.374928	0	down
Gm4262	PB-4_vs_control					-1.09644	0.467667	2.46036e-06	down
Gm4371	PB-4_vs_control					12.4107	5445.05	0	up
Gm5103	PB-4_vs_control					2.5656	5.92002	0.00499426	up
Gm5527	PB-4_vs_control					-1.28267	0.411035	0.018414	down
Gm5831	PB-4_vs_control					3.70733	13.0622	0.0349602	up
Gm5844	PB-4_vs_control					-1.45082	0.365814	0.000935177	down
Gm5930	PB-4_vs_control					2.70337	6.5132	1.00831e-06	up
Gm6039	PB-4_vs_control					-1.10831	0.463837	0.00325714	down
Gm6087	PB-4_vs_control					-1.16345	0.446445	0.000873424	down
Gm6147	PB-4_vs_control					-1.15698	0.448451	0.011526	down
Gm6180	PB-4_vs_control					-1.10073	0.466281	0.00101321	down
Gm6430	PB-4_vs_control					-1.30162	0.405671	2.22045e-16	down
Gm6477	PB-4_vs_control					-1.17455	0.44302	0.0157349	down
Gm6789	PB-4_vs_control					-1.2531	0.419546	1.17864e-08	down
Gm6793	PB-4_vs_control					-1.678	0.312516	2.33147e-15	down
Gm6969	PB-4_vs_control					1.36564	2.57691	0.0274815	up
Gm7269	PB-4_vs_control					5.68352	51.3936	3.04951e-07	up
Gm7289	PB-4_vs_control					-2.99339	0.125574	2.33069e-06	down
Gm7446	PB-4_vs_control					-2.46341	0.181317	0.0118546	down
Gm7618	PB-4_vs_control					4.3842	20.8821	1.10736e-08	up
Gm7816	PB-4_vs_control					-1.62551	0.324096	0.000172098	down
Gm8292	PB-4_vs_control					1.0258	2.03609	0.0163873	up
Gm8430	PB-4_vs_control					-1.06315	0.478585	0.000564114	down
Gm8717	PB-4_vs_control					-1.29974	0.406201	0.028022	down
Gm8834	PB-4_vs_control					1.81597	3.52097	0.000150014	up
Gm9118	PB-4_vs_control					-1.8361	0.280078	0	down
Gm9214	PB-4_vs_control					-2.09873	0.233463	1.12929e-08	down
Gm9387	PB-4_vs_control					1.69182	3.23065	0.035917	up
Gm9531	PB-4_vs_control					-1.37765	0.384846	0	down
Gm9761	PB-4_vs_control					-1.12396	0.458833	0	down
Gm9769	PB-4_vs_control					-1.39511	0.380217	0	down
Gm9833	PB-4_vs_control					-1.90506	0.267005	0.000723748	down
Gm9892	PB-4_vs_control					-1.23235	0.425623	1.95188e-09	down
Gt(ROSA)26Sor	PB-4_vs_control					-1.85233	0.276945	0.0111344	down
Hmgb1-ps2	PB-4_vs_control					-1.31256	0.402607	3.6343e-11	down
Hoxa11os	PB-4_vs_control					-1.57058	0.336674	1.54321e-14	down
Hspd1-ps3	PB-4_vs_control					-1.03802	0.486996	1.04817e-05	down
LOC100861651	PB-4_vs_control					-2.01028	0.248225	0.0336458	down
LOC102633210	PB-4_vs_control					2.43513	5.40813	0.00173544	up
LOC102633671	PB-4_vs_control					2.03005	4.08418	0.00037325	up
LOC102634683	PB-4_vs_control					2.05373	4.15178	0.000209338	up
LOC102634887	PB-4_vs_control					4.38782	20.9346	1.40443e-13	up
LOC102635948	PB-4_vs_control					2.17267	4.50857	1.46689e-08	up
LOC102636309	PB-4_vs_control					1.83456	3.56663	0.00016749	up
LOC102636360	PB-4_vs_control					2.56856	5.93218	0.0306199	up
LOC105244124	PB-4_vs_control					1.06064	2.08586	0.0235905	up
LOC105244487	PB-4_vs_control					1.35961	2.56616	9.44137e-06	up
LOC105244657	PB-4_vs_control					-1.80569	0.286044	0	down
LOC105246501	PB-4_vs_control					5.16505	35.8786	0.017487	up
LOC108167558	PB-4_vs_control					2.47855	5.57335	0.00869149	up
LOC108167690	PB-4_vs_control					1.42202	2.6796	0.0189081	up
LOC108167721	PB-4_vs_control					2.59474	6.04079	0.0110041	up
LOC108167924	PB-4_vs_control					1.54416	2.91635	5.05444e-06	up
LOC108168154	PB-4_vs_control					2.56192	5.90494	6.1029e-13	up
LOC108168246	PB-4_vs_control					5.07835	33.7859	0.000162309	up
LOC108168270	PB-4_vs_control					-1.49636	0.354446	0.000398983	down
LOC108168414	PB-4_vs_control					3.78286	13.7643	2.78471e-08	up
LOC108168419	PB-4_vs_control					2.93802	7.66357	0.0119921	up
LOC108168481	PB-4_vs_control					11.5017	2899.81	7.65158e-05	up
LOC108168755	PB-4_vs_control					2.69395	6.47084	0.0313855	up
LOC108168988	PB-4_vs_control					4.63259	24.8056	3.34106e-07	up
LOC108169028	PB-4_vs_control					-1.42302	0.372931	0	down
LOC108169160	PB-4_vs_control					4.35321	20.4383	0.00685021	up
Mir670hg	PB-4_vs_control					4.28954	19.5561	5.14987e-08	up
Olfr1372-ps1	PB-4_vs_control					3.30968	9.91547	7.31524e-08	up
Pcsk2os1	PB-4_vs_control					5.79004	55.3318	0	up
Pldi	PB-4_vs_control					-2.7712	0.146482	0.00898111	down
Ptprtos	PB-4_vs_control					4.1429	17.666	0.0393043	up
Rpl21-ps15	PB-4_vs_control					-1.05872	0.480057	6.6142e-06	down
Snhg3	PB-4_vs_control					-1.41561	0.374852	0.0192646	down
Snhg4	PB-4_vs_control					-1.18392	0.440154	8.31114e-11	down
Snhg5	PB-4_vs_control					-1.25364	0.419389	0	down
Sp3os	PB-4_vs_control					1.46181	2.75453	0.00866452	up
Vax2os	PB-4_vs_control					3.3122	9.93277	3.07532e-14	up
Vmn2r-ps23	PB-4_vs_control					2.82263	7.07452	2.31961e-05	up
