# Supplementary material for: A noncoding regulatory RNA Gm31932 induces cell cycle arrest and differentiation in melanoma via the miR-344d-3-5p/Prc1 (and Nuf2) axis
Source: Cell Death Dis. 2022 Apr 7;13(4):314. doi: 10.1038/s41419-022-04736-6 (PMC8990078; doi:10.1038/s41419-022-04736-6)
Supplement: Supplementary file 17 — Supplementary Data 3 [file 41419_2022_4736_MOESM17_ESM.xlsx]

## Sheet: Sheet1
Supplementary Data 3 ATRA_vs_control.All_miRNA
AccID	OverlapInfo	log2FC_ATRA_vs_control	FoldChange_ATRA_vs_control	FDR_ATRA_vs_control	Style_ATRA_vs_control	log2FC_PB-4_vs_control	FoldChange_PB-4_vs_control	FDR_PB-4_vs_control	Style_PB-4_vs_control
mmu-miR-222-3p	ATRA_vs_control	1.45567	2.74284	7.03804e-12	up
mmu-miR-322-5p	ATRA_vs_control	-1.07383	0.475057	0	down
mmu-miR-503-5p	ATRA_vs_control	-1.2426	0.422609	0	down
mmu-miR-199b-5p	ATRA_vs_control_PB-4_vs_control	-1.0583	0.480199	0.0142295	down	-1.06323	0.478558	6.01889e-06	down
mmu-miR-344d-3-5p	ATRA_vs_control_PB-4_vs_control	1.78388	3.44352	0.0290984	up	2.82371	7.0798	0	up
mmu-miR-1892	ATRA_vs_control_PB-4_vs_control	3.79781	13.9076	0.0150318	up	3.71498	13.1317	0.0115381	up
mmu-miR-708-5p	ATRA_vs_control	4.66422	25.3553	2.39633e-10	up
mmu-miR-451a	ATRA_vs_control	1.06067	2.08589	8.91878e-08	up
mmu-miR-1954	ATRA_vs_control_PB-4_vs_control	-1.08672	0.470832	4.75116e-05	down	-1.6392	0.321034	1.22599e-08	down
mmu-miR-190a-5p	ATRA_vs_control	-1.16064	0.447315	0.00289961	down
mmu-miR-7a-5p	ATRA_vs_control_PB-4_vs_control	-1.31951	0.400671	2.19494e-09	down	-1.84475	0.278403	0	down
mmu-miR-30e-5p	ATRA_vs_control	1.58312	2.99617	0	up
mmu-miR-210-5p	ATRA_vs_control_PB-4_vs_control	-2.76796	0.146812	1.13919e-06	down	-2.7597	0.147655	1.77868e-07	down
mmu-miR-210-3p	ATRA_vs_control_PB-4_vs_control	-2.11494	0.230856	0.00108534	down	-1.91115	0.26588	0.000199286	down
mmu-miR-362-5p	ATRA_vs_control	-1.00955	0.496701	0.0442292	down
mmu-miR-30c-1-3p	ATRA_vs_control	1.40692	2.65171	2.55812e-07	up
mmu-miR-221-3p	ATRA_vs_control	1.32552	2.50624	0	up
mmu-miR-450b-5p	ATRA_vs_control	-1.24693	0.421342	4.44089e-16	down
mmu-miR-30e-3p	ATRA_vs_control	1.89605	3.72193	0	up
mmu-miR-6539	ATRA_vs_control	-1.68867	0.310212	1.22191e-12	down
mmu-miR-7b-5p	ATRA_vs_control_PB-4_vs_control	-1.07835	0.473571	0.000588661	down	-1.55708	0.339839	2.99216e-12	down
mmu-miR-221-5p	ATRA_vs_control	1.40708	2.652	6.45132e-07	up
mmu-miR-200a-3p	ATRA_vs_control	1.41104	2.65929	0.000639472	up
mmu-miR-30f	ATRA_vs_control	1.8518	3.60949	0	up
