# Supplementary material for: A noncoding regulatory RNA Gm31932 induces cell cycle arrest and differentiation in melanoma via the miR-344d-3-5p/Prc1 (and Nuf2) axis
Source: Cell Death Dis. 2022 Apr 7;13(4):314. doi: 10.1038/s41419-022-04736-6 (PMC8990078; doi:10.1038/s41419-022-04736-6)
Supplement: Supplementary file 18 — Supplementary Data 4 [file 41419_2022_4736_MOESM18_ESM.xlsx]

## Sheet: Sheet1
Supplementary Data 4 PB-4_vs_control.All_miRNA
AccID	OverlapInfo	log2FC_ATRA_vs_control	FoldChange_ATRA_vs_control	FDR_ATRA_vs_control	Style_ATRA_vs_control	log2FC_PB-4_vs_control	FoldChange_PB-4_vs_control	FDR_PB-4_vs_control	Style_PB-4_vs_control
mmu-miR-199b-5p	ATRA_vs_control_PB-4_vs_control	-1.0583	0.480199	0.0142295	down	-1.06323	0.478558	6.01889e-06	down
mmu-miR-344d-3-5p	ATRA_vs_control_PB-4_vs_control	1.78388	3.44352	0.0290984	up	2.82371	7.0798	0	up
mmu-miR-1892	ATRA_vs_control_PB-4_vs_control	3.79781	13.9076	0.0150318	up	3.71498	13.1317	0.0115381	up
mmu-miR-1954	ATRA_vs_control_PB-4_vs_control	-1.08672	0.470832	4.75116e-05	down	-1.6392	0.321034	1.22599e-08	down
mmu-miR-7a-5p	ATRA_vs_control_PB-4_vs_control	-1.31951	0.400671	2.19494e-09	down	-1.84475	0.278403	0	down
mmu-miR-210-5p	ATRA_vs_control_PB-4_vs_control	-2.76796	0.146812	1.13919e-06	down	-2.7597	0.147655	1.77868e-07	down
mmu-miR-210-3p	ATRA_vs_control_PB-4_vs_control	-2.11494	0.230856	0.00108534	down	-1.91115	0.26588	0.000199286	down
mmu-miR-7b-5p	ATRA_vs_control_PB-4_vs_control	-1.07835	0.473571	0.000588661	down	-1.55708	0.339839	2.99216e-12	down
mmu-miR-301a-5p	PB-4_vs_control					-1.10282	0.465606	0	down
mmu-miR-125b-1-3p	PB-4_vs_control					2.63767	6.22327	0	up
mmu-miR-293-3p	PB-4_vs_control					2.91309	7.53232	0.0295486	up
mmu-miR-7688-5p	PB-4_vs_control					-1.0195	0.493288	0	down
mmu-miR-871-3p	PB-4_vs_control					4.7382	26.6894	0.000891107	up
mmu-miR-203b-5p	PB-4_vs_control					2.63113	6.19509	9.76996e-15	up
mmu-miR-146a-3p	PB-4_vs_control					-1.8224	0.28275	0.0018491	down
mmu-miR-547-3p	PB-4_vs_control					2.25817	4.78383	6.12811e-11	up
mmu-miR-7a-2-3p	PB-4_vs_control					5.51099	45.6008	0.00867988	up
mmu-miR-1934-5p	PB-4_vs_control					-1.04852	0.483463	0.000265844	down
mmu-miR-139-3p	PB-4_vs_control					2.29324	4.90157	0.000320486	up
mmu-miR-344g-3p	PB-4_vs_control					2.6763	6.39212	6.68862e-06	up
mmu-miR-483-5p	PB-4_vs_control					-3.1828	0.110124	0.0315076	down
mmu-miR-542-3p	PB-4_vs_control					1.31991	2.49651	0.00275337	up
mmu-miR-615-3p	PB-4_vs_control					2.92652	7.60274	0	up
mmu-miR-465c-5p	PB-4_vs_control					2.5137	5.71082	6.36553e-06	up
mmu-miR-741-3p	PB-4_vs_control					3.97709	15.7479	8.97026e-11	up
mmu-miR-146a-5p	PB-4_vs_control					-1.03376	0.488436	0.0335466	down
mmu-miR-468-5p	PB-4_vs_control					4.84979	28.8358	0.00451587	up
mmu-miR-218-5p	PB-4_vs_control					1.73903	3.3381	0	up
mmu-miR-203-3p	PB-4_vs_control					3.10097	8.57998	0	up
mmu-miR-384-5p	PB-4_vs_control					10.577	1527.54	0.000979115	up
mmu-miR-199a-5p	PB-4_vs_control					1.24905	2.37685	8.21565e-15	up
mmu-miR-411-5p	PB-4_vs_control					3.2975	9.83213	5.91058e-07	up
mmu-miR-211-3p	PB-4_vs_control					-2.07612	0.237151	0.0018639	down
mmu-miR-599	PB-4_vs_control					-3.01263	0.12391	0.000645956	down
mmu-miR-135a-5p	PB-4_vs_control					2.85586	7.23937	0	up
mmu-miR-25-5p	PB-4_vs_control					-1.6093	0.327758	0	down
mmu-miR-7685-5p	PB-4_vs_control					3.80639	13.9906	0.0111973	up
mmu-miR-449c-5p	PB-4_vs_control					2.07456	4.21215	2.84106e-13	up
mmu-miR-1247-5p	PB-4_vs_control					-1.01411	0.495133	0.0241928	down
mmu-miR-100-5p	PB-4_vs_control					1.22532	2.33808	0.00689042	up
mmu-miR-499-5p	PB-4_vs_control					2.43991	5.42608	0	up
mmu-miR-6396	PB-4_vs_control					-3.27255	0.103482	0.00232754	down
mmu-miR-455-3p	PB-4_vs_control					1.06816	2.09676	0	up
mmu-miR-1199-5p	PB-4_vs_control					1.94693	3.85554	0.017052	up
mmu-miR-139-5p	PB-4_vs_control					4.19753	18.3478	0	up
mmu-miR-3061-3p	PB-4_vs_control					-1.20919	0.432512	2.31511e-08	down
mmu-miR-193b-3p	PB-4_vs_control					1.65611	3.15166	1.08422e-06	up
mmu-miR-344f-3p	PB-4_vs_control					3.73171	13.2849	0.000362138	up
mmu-miR-325-5p	PB-4_vs_control					4.77092	27.3017	0.000942373	up
mmu-miR-143-5p	PB-4_vs_control					1.26618	2.40524	5.92877e-05	up
mmu-miR-344-3p	PB-4_vs_control					4.1231	17.4252	0	up
mmu-miR-344c-3p	PB-4_vs_control					3.7431	13.3901	0	up
mmu-miR-6516-5p	PB-4_vs_control					1.32023	2.49706	0.0223057	up
mmu-miR-1953	PB-4_vs_control					-1.05284	0.482019	0.000980602	down
mmu-miR-16-1-3p	PB-4_vs_control					-1.23385	0.42518	0	down
mmu-miR-3473d	PB-4_vs_control					-1.19863	0.435688	0.00267868	down
mmu-miR-206-3p	PB-4_vs_control					1.31536	2.48864	0.00442312	up
mmu-miR-344b-3p	PB-4_vs_control					5.52275	45.9742	0	up
mmu-miR-465b-5p	PB-4_vs_control					2.81867	7.0551	0.00019883	up
mmu-miR-20b-5p	PB-4_vs_control					-1.20772	0.432953	1.04231e-09	down
mmu-miR-384-3p	PB-4_vs_control					5.35431	40.9078	9.29035e-13	up
mmu-miR-325-3p	PB-4_vs_control					4.9616	31.1596	0.00366563	up
mmu-miR-880-3p	PB-4_vs_control					3.17822	9.05189	8.27161e-08	up
mmu-miR-1306-3p	PB-4_vs_control					-1.00032	0.499889	0	down
mmu-let-7f-1-3p	PB-4_vs_control					-1.20212	0.434635	0	down
mmu-miR-344d-3p	PB-4_vs_control					3.63635	12.4352	0	up
mmu-miR-128-1-5p	PB-4_vs_control					-1.1529	0.449721	0.00293435	down
mmu-miR-18a-5p	PB-4_vs_control					-1.04813	0.483594	0	down
mmu-miR-449a-5p	PB-4_vs_control					2.03621	4.10166	0	up
mmu-miR-20a-5p	PB-4_vs_control					-1.10344	0.465405	0	down
mmu-miR-452-5p	PB-4_vs_control					1.42121	2.67809	0.0127378	up
mmu-miR-495-3p	PB-4_vs_control					5.15722	35.6844	4.54057e-06	up
mmu-miR-486a-3p	PB-4_vs_control					1.67862	3.20121	2.33386e-06	up
mmu-miR-760-3p	PB-4_vs_control					1.74441	3.35058	0	up
mmu-miR-410-3p	PB-4_vs_control					3.67503	12.773	0.0158709	up
mmu-miR-486b-3p	PB-4_vs_control					1.11409	2.16458	0.0116371	up
mmu-miR-670-5p	PB-4_vs_control					2.74144	6.68737	6.21521e-05	up
mmu-miR-676-5p	PB-4_vs_control					3.02426	8.13564	0	up
mmu-miR-129-2-3p	PB-4_vs_control					2.41664	5.33925	0	up
mmu-miR-5121	PB-4_vs_control					1.3843	2.61045	1.17518e-07	up
mmu-miR-541-5p	PB-4_vs_control					3.73072	13.2757	1.55492e-06	up
mmu-miR-224-5p	PB-4_vs_control					1.62733	3.0894	0	up
mmu-miR-19b-1-5p	PB-4_vs_control					-1.06772	0.477073	9.02449e-05	down
mmu-miR-381-3p	PB-4_vs_control					3.1486	8.86795	8.92371e-05	up
mmu-miR-16-2-3p	PB-4_vs_control					-1.18995	0.438317	6.46485e-09	down
mmu-miR-147-5p	PB-4_vs_control					1.45357	2.73884	0.0019832	up
mmu-miR-1191a	PB-4_vs_control					-1.27953	0.411929	3.32265e-07	down
mmu-miR-130a-5p	PB-4_vs_control					-1.60302	0.329187	2.54241e-14	down
mmu-miR-676-3p	PB-4_vs_control					2.5343	5.79297	0	up
mmu-miR-470-5p	PB-4_vs_control					3.76756	13.6191	2.09832e-13	up
mmu-miR-379-5p	PB-4_vs_control					4.05522	16.6243	2.61498e-07	up
mmu-miR-10a-3p	PB-4_vs_control					3.31678	9.96439	0	up
mmu-miR-143-3p	PB-4_vs_control					1.01238	2.01723	3.33067e-16	up
mmu-miR-17-5p	PB-4_vs_control					-1.01088	0.496244	0	down
mmu-miR-301b-5p	PB-4_vs_control					-1.20293	0.434392	6.47488e-08	down
mmu-miR-135b-5p	PB-4_vs_control					3.80826	14.0088	7.25023e-09	up
mmu-miR-1945	PB-4_vs_control					-1.294	0.40782	8.727e-09	down
mmu-miR-92b-3p	PB-4_vs_control					1.49169	2.81217	7.75108e-09	up
mmu-miR-881-3p	PB-4_vs_control					3.79649	13.895	1.4766e-14	up
mmu-miR-375-3p	PB-4_vs_control					6.60944	97.6426	0	up
mmu-miR-335-5p	PB-4_vs_control					1.08673	2.12392	2.93031e-07	up
mmu-miR-29b-1-5p	PB-4_vs_control					-1.07388	0.475039	1.22566e-07	down
mmu-miR-92a-3p	PB-4_vs_control					-1.07703	0.474003	0	down
mmu-miR-3108-3p	PB-4_vs_control					2.03186	4.08931	1.21274e-11	up
mmu-miR-92a-1-5p	PB-4_vs_control					-1.83131	0.28101	0	down
