# Supplementary material for: A noncoding regulatory RNA Gm31932 induces cell cycle arrest and differentiation in melanoma via the miR-344d-3-5p/Prc1 (and Nuf2) axis
Source: Cell Death Dis. 2022 Apr 7;13(4):314. doi: 10.1038/s41419-022-04736-6 (PMC8990078; doi:10.1038/s41419-022-04736-6)
Supplement: Supplementary file 19 — Supplementary Data 5 [file 41419_2022_4736_MOESM19_ESM.xlsx]

## Sheet: Sheet1
Supplementary Data 5 ATRA_vs_control.All_mRNA
AccID	OverlapInfo	log2FC_ATRA_vs_control	FoldChange_ATRA_vs_control	FDR_ATRA_vs_control	Style_ATRA_vs_control	log2FC_PB-4_vs_control	FoldChange_PB-4_vs_control	FDR_PB-4_vs_control	Style_PB-4_vs_control
1700025G04Rik	ATRA_vs_control	-1.12428	0.458729	4.57838e-09	down
1810010H24Rik	ATRA_vs_control_PB-4_vs_control	1.23995	2.36191	4.89412e-06	up	2.31822	4.98715	0	up
2010107G23Rik	ATRA_vs_control_PB-4_vs_control	1.76348	3.39516	0.0229354	up	4.00825	16.0918	4.0095e-07	up
2310039H08Rik	ATRA_vs_control	1.07903	2.11261	0.0277008	up
2310057J18Rik	ATRA_vs_control	-4.99978	0.0312547	1.04492e-05	down
2810417H13Rik	ATRA_vs_control_PB-4_vs_control	-1.71283	0.305061	0	down	-1.56475	0.338036	0	down
4930427A07Rik	ATRA_vs_control	-1.02095	0.492792	0.00985573	down
4931406C07Rik	ATRA_vs_control	1.99208	3.9781	9.07613e-11	up
5730596B20Rik	ATRA_vs_control	2.79715	6.95065	9.43508e-10	up
6030419C18Rik	ATRA_vs_control_PB-4_vs_control	2.12911	4.37447	1.11307e-05	up	5.21769	37.2118	0	up
6430548M08Rik	ATRA_vs_control_PB-4_vs_control	1.09077	2.12988	2.00082e-08	up	2.13319	4.38685	0	up
6430573F11Rik	ATRA_vs_control	-1.45093	0.365785	1.01295e-07	down
AA415398	ATRA_vs_control	1.35596	2.55968	0.0017459	up
Aars	ATRA_vs_control	1.11445	2.16513	4.84033e-07	up
Abca1	ATRA_vs_control	3.52009	11.4723	0	up
Abca13	ATRA_vs_control	-2.30026	0.203026	6.51133e-07	down
Abcc10	ATRA_vs_control_PB-4_vs_control	1.00818	2.01137	2.21489e-13	up	1.06662	2.09452	8.32019e-09	up
Abhd3	ATRA_vs_control_PB-4_vs_control	1.35198	2.55262	0.00116409	up	2.52385	5.75114	0	up
Abi3	ATRA_vs_control_PB-4_vs_control	1.44213	2.71721	7.18281e-12	up	1.72033	3.29512	0.000425095	up
Ablim1	ATRA_vs_control_PB-4_vs_control	-1.06104	0.479287	0	down	1.7255	3.30694	0	up
Acacb	ATRA_vs_control_PB-4_vs_control	2.28626	4.87791	0.000523538	up	2.39557	5.26184	0	up
Acad10	ATRA_vs_control	1.35189	2.55247	1.2705e-06	up
Acad12	ATRA_vs_control	1.11167	2.16095	4.77396e-15	up
Ace	ATRA_vs_control_PB-4_vs_control	4.02053	16.2293	0	up	6.75353	107.898	1.68321e-07	up
Ackr3	ATRA_vs_control_PB-4_vs_control	-4.47348	0.045014	4.16125e-07	down	2.58423	5.99696	4.95959e-05	up
Acot11	ATRA_vs_control_PB-4_vs_control	1.0058	2.00806	1.28643e-06	up	3.55324	11.7391	0	up
Acot2	ATRA_vs_control_PB-4_vs_control	3.20819	9.24189	0.00370376	up	1.18954	2.28081	5.7697e-10	up
Acoxl	ATRA_vs_control_PB-4_vs_control	2.56745	5.9276	4.42364e-06	up	3.55031	11.7152	0	up
Acp7	ATRA_vs_control_PB-4_vs_control	3.80615	13.9884	0.00580019	up	3.25199	9.5268	0.00654899	up
Adam12	ATRA_vs_control_PB-4_vs_control	-1.36249	0.38891	0.0250241	down	-2.24734	0.210612	0.00491224	down
Adam9	ATRA_vs_control	-1.12249	0.4593	0	down
Adamts20	ATRA_vs_control	-1.58077	0.334304	3.68222e-05	down
Adck2	ATRA_vs_control	1.1202	2.17376	0	up
Adcy1	ATRA_vs_control	-4.42406	0.0465827	0.0441289	down
Adcy5	ATRA_vs_control_PB-4_vs_control	2.31403	4.97272	0.0424872	up	6.6145	97.9856	0	up
Adcy7	ATRA_vs_control	-2.06048	0.239737	0	down
Adgb	ATRA_vs_control	-2.12947	0.228542	0	down
Adgre5	ATRA_vs_control_PB-4_vs_control	1.0455	2.06409	0.0243129	up	2.08581	4.24512	2.5091e-14	up
Adgrf2	ATRA_vs_control	-1.87414	0.27279	0	down
Afap1l2	ATRA_vs_control_PB-4_vs_control	1.27476	2.41959	0	up	2.41239	5.32354	0	up
Agpat9	ATRA_vs_control	1.27093	2.41317	0.000593644	up
Ahnak	ATRA_vs_control	-3.03356	0.122125	0	down
Ahnak2	ATRA_vs_control	-1.31732	0.40128	1.07391e-07	down
Aifm2	ATRA_vs_control	1.41282	2.66257	0	up
Akap12	ATRA_vs_control_PB-4_vs_control	2.4887	5.61271	1.16868e-08	up	1.13563	2.19714	0	up
Akap3	ATRA_vs_control_PB-4_vs_control	2.03124	4.08756	0.0293812	up	4.02407	16.2691	0	up
Akap6	ATRA_vs_control	-1.77623	0.291945	4.76298e-05	down
Akr1b7	ATRA_vs_control_PB-4_vs_control	5.98753	63.4494	5.92461e-06	up	2.87801	7.35135	0	up
Aldh18a1	ATRA_vs_control	1.1976	2.29358	7.11714e-10	up
Aldh1a3	ATRA_vs_control_PB-4_vs_control	-1.89892	0.268143	6.64908e-11	down	1.54867	2.92547	0	up
Aldh1l2	ATRA_vs_control	2.18705	4.55372	0.0137077	up
Alg13	ATRA_vs_control	-1.05622	0.480889	1.63583e-05	down
Als2cl	ATRA_vs_control_PB-4_vs_control	1.13591	2.19757	0.00627687	up	3.63089	12.3882	0	up
Amd1	ATRA_vs_control_PB-4_vs_control	-1.00895	0.496908	1.23074e-08	down	-1.18869	0.4387	4.46537e-08	down
Amd2	ATRA_vs_control_PB-4_vs_control	-1.04695	0.483992	1.44329e-15	down	-1.19804	0.435866	1.45337e-07	down
Amz1	ATRA_vs_control	1.09669	2.13863	0.0479916	up
Angpt2	ATRA_vs_control	-1.64042	0.320764	1.29425e-08	down
Angptl2	ATRA_vs_control	-2.1361	0.227495	1.42105e-08	down
Angptl6	ATRA_vs_control_PB-4_vs_control	4.10575	17.2169	0.000855795	up	1.88388	3.69067	1.59828e-12	up
Ank1	ATRA_vs_control_PB-4_vs_control	1.28705	2.44029	0.0139347	up	3.02399	8.13414	6.66134e-15	up
Ankrd37	ATRA_vs_control	-2.10393	0.232623	0.0150094	down
Anln	ATRA_vs_control_PB-4_vs_control	-1.62933	0.323238	3.08175e-07	down	-1.66889	0.314496	6.80399e-06	down
Ano3	ATRA_vs_control	-2.27961	0.205953	3.28626e-14	down
Anxa1	ATRA_vs_control_PB-4_vs_control	-1.54182	0.343451	0	down	-1.42625	0.372097	1.7378e-09	down
Anxa2	ATRA_vs_control	-2.46517	0.181096	0	down
Apln	ATRA_vs_control_PB-4_vs_control	-2.7431	0.149364	1.13552e-07	down	1.02631	2.03681	0.00712542	up
Apobec1	ATRA_vs_control_PB-4_vs_control	1.21063	2.31439	0.0446307	up	1.15259	2.22312	7.17694e-06	up
Apobr	ATRA_vs_control	3.82581	14.1802	0.00833003	up
Arhgap11a	ATRA_vs_control_PB-4_vs_control	-1.15365	0.449487	1.11499e-09	down	-1.01587	0.494531	0	down
Arhgap18	ATRA_vs_control	-1.58039	0.334392	0.00829541	down
Arhgap23	ATRA_vs_control	1.17598	2.25946	0.00253987	up
Arhgef19	ATRA_vs_control_PB-4_vs_control	1.45197	2.73581	3.44169e-15	up	2.72851	6.62772	0.000362643	up
Armc2	ATRA_vs_control_PB-4_vs_control	1.92254	3.79091	0	up	1.19225	2.28509	0.000451341	up
Asns	ATRA_vs_control	1.26274	2.39951	0.0155024	up
Aspm	ATRA_vs_control_PB-4_vs_control	-1.46677	0.36179	1.92866e-05	down	-1.83429	0.280429	1.74783e-06	down
Atad2	ATRA_vs_control_PB-4_vs_control	-1.4916	0.355617	3.33322e-12	down	-1.64073	0.320693	1.33227e-15	down
Atad5	ATRA_vs_control_PB-4_vs_control	-1.60149	0.329537	0.000253538	down	-1.53485	0.345116	0.00167089	down
Atf5	ATRA_vs_control	3.46668	11.0554	6.06522e-05	up
Atp1a1	ATRA_vs_control	1.67379	3.19051	4.74754e-10	up
Atp2b4	ATRA_vs_control_PB-4_vs_control	1.56648	2.9618	0.000319249	up	6.27289	77.3262	0	up
Aunip	ATRA_vs_control	-1.18319	0.440376	0.00012185	down
B3gnt3	ATRA_vs_control_PB-4_vs_control	1.67098	3.18432	0	up	2.47464	5.55828	0	up
Bace2	ATRA_vs_control	-1.06743	0.477169	8.88178e-16	down
Bard1	ATRA_vs_control_PB-4_vs_control	-1.45225	0.36545	1.65934e-12	down	-1.10607	0.464557	6.77933e-08	down
BC034090	ATRA_vs_control_PB-4_vs_control	-1.37046	0.386767	0.000963715	down	2.45791	5.4942	0.00156252	up
BC055324	ATRA_vs_control_PB-4_vs_control	-1.19608	0.436459	5.0532e-05	down	-1.11701	0.46105	0.000684672	down
Bcl3	ATRA_vs_control_PB-4_vs_control	3.04634	8.26112	0	up	1.96244	3.89719	0.000214826	up
Blm	ATRA_vs_control_PB-4_vs_control	-1.31932	0.400724	0.00187169	down	-1.28656	0.409926	0.0146443	down
Boc	ATRA_vs_control	-1.38584	0.382666	0.000602463	down
Brca1	ATRA_vs_control_PB-4_vs_control	-1.59658	0.33066	1.57587e-05	down	-1.35087	0.392056	0.000697903	down
Brca2	ATRA_vs_control	-1.33928	0.395218	0.000217694	down
Brip1	ATRA_vs_control_PB-4_vs_control	-1.98795	0.252098	6.31388e-05	down	-1.4227	0.373013	0.034958	down
Bsn	ATRA_vs_control	-1.28404	0.410645	0.000317595	down
Bub1	ATRA_vs_control_PB-4_vs_control	-1.78264	0.29065	2.66454e-15	down	-1.68714	0.310541	5.973e-14	down
C330027C09Rik	ATRA_vs_control_PB-4_vs_control	-1.65584	0.317352	1.9316e-08	down	-2.19244	0.218781	2.94071e-11	down
Cables1	ATRA_vs_control_PB-4_vs_control	-1.08404	0.471705	0.00336113	down	1.19801	2.29422	0	up
Cabp1	ATRA_vs_control_PB-4_vs_control	1.70495	3.26017	2.9193e-05	up	2.6486	6.2706	0	up
Cacnb4	ATRA_vs_control_PB-4_vs_control	-1.57402	0.335872	0.0096985	down	1.11235	2.16197	0.0207164	up
Calcoco1	ATRA_vs_control	1.03702	2.05199	1.46488e-11	up
Calr4	ATRA_vs_control	-2.58686	0.166448	0.000192606	down
Camk2n1	ATRA_vs_control_PB-4_vs_control	2.51636	5.72137	0	up	1.70268	3.25506	0	up
Capn6	ATRA_vs_control	-2.38005	0.192103	9.99201e-16	down
Car11	ATRA_vs_control_PB-4_vs_control	1.90617	3.74813	1.78028e-05	up	2.21969	4.65794	4.70656e-06	up
Card10	ATRA_vs_control_PB-4_vs_control	5.08321	33.8999	0.000123882	up	4.69378	25.8803	2.85141e-08	up
Casc5	ATRA_vs_control_PB-4_vs_control	-1.74038	0.299291	8.40191e-05	down	-1.79366	0.288439	0.000120177	down
Casp3	ATRA_vs_control	-1.07271	0.475425	0	down
Casp4	ATRA_vs_control_PB-4_vs_control	3.05831	8.32995	6.34643e-06	up	1.40774	2.65322	0.00218685	up
Casp8ap2	ATRA_vs_control_PB-4_vs_control	-1.40556	0.377473	0.00250078	down	-1.36885	0.387199	0.00454928	down
Catsperd	ATRA_vs_control	2.77682	6.8534	0.0104918	up
Cav2	ATRA_vs_control	-1.31561	0.401757	0.0185683	down
Ccdc103	ATRA_vs_control_PB-4_vs_control	1.40254	2.64367	7.63222e-06	up	2.01314	4.03658	2.09832e-14	up
Ccdc15	ATRA_vs_control_PB-4_vs_control	-1.24499	0.421909	0	down	-1.10118	0.466134	0	down
Ccdc18	ATRA_vs_control_PB-4_vs_control	-1.61368	0.326765	0.0314266	down	-1.48294	0.357758	0.0432784	down
Ccdc189	ATRA_vs_control	1.06031	2.08538	0.000225799	up
Ccdc62	ATRA_vs_control_PB-4_vs_control	1.00106	2.00147	0.00273244	up	1.26764	2.40768	0.0206479	up
Ccdc64	ATRA_vs_control	1.08621	2.12316	0.00126186	up
Ccl2	ATRA_vs_control	-4.44883	0.0457899	4.91906e-05	down
Ccna2	ATRA_vs_control_PB-4_vs_control	-1.37438	0.385719	0	down	-1.63707	0.32151	0	down
Ccnb1	ATRA_vs_control_PB-4_vs_control	-1.29446	0.407689	0	down	-1.39115	0.381261	0	down
Ccnd1	ATRA_vs_control_PB-4_vs_control	-1.09635	0.467698	0.0040887	down	-1.4332	0.370309	3.73247e-06	down
Ccne2	ATRA_vs_control_PB-4_vs_control	-2.56315	0.169206	3.60598e-08	down	-1.94773	0.259225	6.22448e-05	down
Ccsap	ATRA_vs_control	-1.03645	0.487527	4.54597e-07	down
Cd276	ATRA_vs_control_PB-4_vs_control	1.40092	2.64071	0	up	2.50478	5.67563	0	up
Cd38	ATRA_vs_control_PB-4_vs_control	3.43112	10.7862	0.000660478	up	2.21986	4.6585	9.6712e-06	up
Cd44	ATRA_vs_control	-1.10725	0.464178	0	down
Cd68	ATRA_vs_control	-1.57469	0.335714	1.05209e-07	down
Cd74	ATRA_vs_control_PB-4_vs_control	3.95088	15.4644	0.00536012	up	4.13459	17.5645	2.35667e-12	up
Cda	ATRA_vs_control_PB-4_vs_control	4.98527	31.6749	4.64333e-09	up	4.45153	21.8798	6.81548e-10	up
Cdc25c	ATRA_vs_control_PB-4_vs_control	-1.06465	0.478088	0	down	-1.22272	0.428475	1.22125e-15	down
Cdc6	ATRA_vs_control_PB-4_vs_control	-1.34799	0.392839	5.37452e-06	down	-1.51977	0.34874	0	down
Cdc7	ATRA_vs_control_PB-4_vs_control	-1.3863	0.382545	0.000166092	down	-1.09283	0.468842	0.00665204	down
Cdca2	ATRA_vs_control_PB-4_vs_control	-1.08403	0.471711	7.50438e-09	down	-1.47242	0.360378	0	down
Cdh2	ATRA_vs_control	-1.10731	0.46416	8.55699e-11	down
Cdsn	ATRA_vs_control	2.87885	7.35564	0.0168346	up
Cebpb	ATRA_vs_control_PB-4_vs_control	2.04361	4.12276	0	up	1.70456	3.25931	0.000130534	up
Cenpe	ATRA_vs_control_PB-4_vs_control	-1.54812	0.341956	0.000239827	down	-1.79786	0.287601	5.92477e-05	down
Cenpf	ATRA_vs_control_PB-4_vs_control	-1.61825	0.32573	0.0138881	down	-1.8552	0.276394	0.00507922	down
Cenph	ATRA_vs_control_PB-4_vs_control	-1.46507	0.362218	1.06803e-13	down	-1.51696	0.349421	2.91989e-14	down
Cenpi	ATRA_vs_control_PB-4_vs_control	-1.49348	0.355155	8.53306e-12	down	-1.43655	0.36945	2.65956e-10	down
Cenpk	ATRA_vs_control_PB-4_vs_control	-1.14577	0.451948	1.82368e-06	down	-1.61897	0.325567	2.36371e-11	down
Cenpl	ATRA_vs_control	-1.00631	0.497819	1.18498e-08	down
Cenpq	ATRA_vs_control_PB-4_vs_control	-1.31087	0.403079	6.82685e-06	down	-1.58781	0.332676	1.18601e-06	down
Cenpu	ATRA_vs_control	-1.15391	0.449405	6.44616e-08	down
Cep152	ATRA_vs_control_PB-4_vs_control	-1.43675	0.369399	6.77584e-06	down	-1.20493	0.43379	0.00393599	down
Cep192	ATRA_vs_control_PB-4_vs_control	-1.02107	0.49275	0.00837012	down	-1.23621	0.424485	0.00197209	down
Cep55	ATRA_vs_control_PB-4_vs_control	-1.38363	0.383254	0.000419363	down	-1.50417	0.352533	0.00117852	down
Cer1	ATRA_vs_control	-2.15087	0.225176	0.0078424	down
Cfap100	ATRA_vs_control_PB-4_vs_control	-2.08874	0.235085	1.61599e-06	down	1.97308	3.92606	0	up
Cfap54	ATRA_vs_control_PB-4_vs_control	-1.05745	0.480481	9.57112e-12	down	-2.02537	0.245642	0	down
Cfap70	ATRA_vs_control	-1.95064	0.258702	2.53402e-06	down
Chac1	ATRA_vs_control	1.97837	3.94047	5.31141e-06	up
Chaf1b	ATRA_vs_control	-1.17425	0.443113	0.00128346	down
Chchd10	ATRA_vs_control	1.97423	3.92919	0	up
Chd5	ATRA_vs_control	1.79632	3.47334	8.57902e-07	up
Chek1	ATRA_vs_control_PB-4_vs_control	-1.74788	0.29774	3.24643e-06	down	-2.06313	0.239297	5.95842e-07	down
Chka	ATRA_vs_control	1.37529	2.5942	3.0118e-11	up
Chrnb2	ATRA_vs_control_PB-4_vs_control	1.09163	2.13115	0.00059413	up	1.492	2.81279	0	up
Chrnb4	ATRA_vs_control_PB-4_vs_control	1.38861	2.61826	5.95617e-07	up	2.68943	6.45058	0	up
Cideb	ATRA_vs_control_PB-4_vs_control	2.35902	5.13023	0.0309215	up	3.98471	15.8313	0	up
Cited1	ATRA_vs_control	4.48044	22.3227	0.0133169	up
Ckap2	ATRA_vs_control_PB-4_vs_control	-1.27469	0.413315	1.91078e-10	down	-1.07956	0.473173	0.000473974	down
Ckap2l	ATRA_vs_control	-1.1526	0.449814	5.1875e-08	down
Clspn	ATRA_vs_control_PB-4_vs_control	-1.53905	0.344111	1.42849e-08	down	-1.20994	0.432286	1.86199e-06	down
Clvs1	ATRA_vs_control_PB-4_vs_control	-1.74078	0.299209	0	down	-1.19566	0.436586	0	down
Col1a2	ATRA_vs_control	-4.47733	0.0448941	0	down
Col9a2	ATRA_vs_control	1.33614	2.52476	1.07119e-07	up
Cox6a2	ATRA_vs_control	6.23328	75.2323	3.71537e-05	up
Creb3l1	ATRA_vs_control_PB-4_vs_control	1.46628	2.76308	0.0155681	up	3.07135	8.40559	0	up
Ctsb	ATRA_vs_control	1.09288	2.13299	5.44009e-15	up
Ctsd	ATRA_vs_control	1.19983	2.29712	0.0026572	up
Ctsf	ATRA_vs_control_PB-4_vs_control	1.27773	2.42457	2.51584e-09	up	2.20166	4.60009	9.31902e-09	up
Ctsh	ATRA_vs_control_PB-4_vs_control	1.2039	2.30361	0	up	2.04061	4.1142	0	up
Cubn	ATRA_vs_control	-2.31497	0.200966	0	down
Cxcl10	ATRA_vs_control	1.98513	3.95898	4.54423e-07	up
Cyb5a	ATRA_vs_control	-1.36385	0.388544	0	down
Cyb5r2	ATRA_vs_control	3.22984	9.38166	7.03113e-05	up
Cyp2j9	ATRA_vs_control_PB-4_vs_control	1.08127	2.11591	0.0145854	up	1.74501	3.35197	1.97837e-10	up
Dab2	ATRA_vs_control	-1.58114	0.334218	0	down
Dagla	ATRA_vs_control_PB-4_vs_control	2.69577	6.47899	1.66817e-11	up	1.10111	2.14519	7.36831e-09	up
Dand5	ATRA_vs_control_PB-4_vs_control	1.22733	2.34133	7.36387e-09	up	1.05911	2.08364	2.68951e-08	up
Dbp	ATRA_vs_control_PB-4_vs_control	1.41717	2.67062	0	up	2.46595	5.5249	1.24263e-07	up
Dck	ATRA_vs_control	-1.07694	0.474032	0	down
Ddias	ATRA_vs_control_PB-4_vs_control	-1.46174	0.363054	0.00276772	down	-1.31229	0.402682	0.0107795	down
Ddit3	ATRA_vs_control_PB-4_vs_control	2.27597	4.84322	0.0268227	up	-1.02988	0.489751	9.23027e-05	down
Ddo	ATRA_vs_control_PB-4_vs_control	2.36375	5.14705	0.0106198	up	4.18021	18.1287	0	up
Dek	ATRA_vs_control_PB-4_vs_control	-1.35689	0.390423	1.28996e-06	down	-1.6655	0.315235	5.45984e-09	down
Depdc1a	ATRA_vs_control_PB-4_vs_control	-1.64632	0.319453	2.92886e-09	down	-1.77701	0.291788	1.03462e-11	down
Depdc1b	ATRA_vs_control_PB-4_vs_control	-1.13233	0.456178	6.9306e-06	down	-1.22402	0.428089	2.03647e-11	down
Dgki	ATRA_vs_control	-1.40906	0.376558	0.00468626	down
Dhfr	ATRA_vs_control_PB-4_vs_control	-1.61695	0.326024	0	down	-1.19877	0.435646	3.88578e-15	down
Dhrs3	ATRA_vs_control_PB-4_vs_control	6.93937	122.732	0	up	1.78094	3.43649	9.04366e-05	up
Diaph3	ATRA_vs_control	-1.3981	0.379428	7.28069e-08	down
Dlgap5	ATRA_vs_control_PB-4_vs_control	-1.25019	0.420394	2.76212e-09	down	-1.24919	0.420685	1.95272e-08	down
Dlx2	ATRA_vs_control_PB-4_vs_control	1.32072	2.4979	0.0272157	up	2.34897	5.09459	0	up
Dlx6	ATRA_vs_control_PB-4_vs_control	1.43908	2.71148	0.000200521	up	1.48424	2.7977	0.000404553	up
Dmd	ATRA_vs_control	-1.06847	0.476826	1.01702e-10	down
Dnhd1	ATRA_vs_control_PB-4_vs_control	1.38163	2.60562	0.00662997	up	1.15192	2.2221	4.12258e-07	up
Doc2g	ATRA_vs_control	1.80018	3.48263	5.93264e-05	up
Dscc1	ATRA_vs_control_PB-4_vs_control	-1.29888	0.406443	0.00162301	down	-1.13611	0.454985	1.44484e-05	down
Dthd1	ATRA_vs_control	4.13435	17.5616	0.00949212	up
Dtl	ATRA_vs_control_PB-4_vs_control	-1.54019	0.34384	5.39543e-07	down	-1.51529	0.349827	4e-06	down
Dtx4	ATRA_vs_control_PB-4_vs_control	2.18583	4.54989	0.00113382	up	2.07261	4.20646	0	up
Duox1	ATRA_vs_control	-2.20067	0.217537	0.00109926	down
Dysf	ATRA_vs_control_PB-4_vs_control	1.64751	3.13293	7.16866e-05	up	3.83472	14.2681	0	up
E030030I06Rik	ATRA_vs_control	1.16588	2.2437	0	up
E2f7	ATRA_vs_control	-1.98322	0.252925	1.12651e-08	down
E2f8	ATRA_vs_control	-1.16515	0.445919	0.000118633	down
E330034G19Rik	ATRA_vs_control	-1.86239	0.275021	0.000321512	down
Ect2	ATRA_vs_control_PB-4_vs_control	-1.29659	0.407086	3.91798e-07	down	-1.82144	0.282938	1.10277e-11	down
Efcab9	ATRA_vs_control	1.12328	2.17842	0.000875911	up
Efhd1	ATRA_vs_control_PB-4_vs_control	4.16611	17.9524	0	up	3.99208	15.9124	0	up
Efna4	ATRA_vs_control_PB-4_vs_control	1.00285	2.00395	0.000528625	up	1.95573	3.87912	8.69567e-11	up
Egr1	ATRA_vs_control	-1.83163	0.280947	5.35311e-07	down
Eif4ebp1	ATRA_vs_control	1.33774	2.52755	3.50508e-07	up
Eme1	ATRA_vs_control_PB-4_vs_control	-1.22025	0.429208	9.7653e-12	down	-1.48813	0.356475	3.36543e-10	down
Enc1	ATRA_vs_control	-1.14224	0.453056	0.000100623	down
Endog	ATRA_vs_control	1.15312	2.22394	5.60255e-08	up
Epha4	ATRA_vs_control_PB-4_vs_control	-1.34532	0.393568	0.00905235	down	1.94767	3.85752	8.3014e-08	up
Erbb3	ATRA_vs_control	1.08269	2.11798	0.014301	up
Ercc6l	ATRA_vs_control_PB-4_vs_control	-1.56357	0.338313	0	down	-1.2508	0.420217	0	down
Esco2	ATRA_vs_control_PB-4_vs_control	-1.97365	0.254608	1.06564e-08	down	-1.95489	0.257941	6.53672e-08	down
Espn	ATRA_vs_control	-1.23219	0.42567	0	down
Etaa1	ATRA_vs_control_PB-4_vs_control	-1.39463	0.380341	5.19398e-06	down	-1.46797	0.36149	1.57177e-05	down
Etv1	ATRA_vs_control	-1.21971	0.429369	5.56581e-06	down
Exo1	ATRA_vs_control_PB-4_vs_control	-1.32272	0.399781	1.72986e-11	down	-1.29462	0.407643	0	down
Eya1	ATRA_vs_control	-1.90066	0.26782	0.00414405	down
Fam111a	ATRA_vs_control_PB-4_vs_control	-2.27133	0.207139	1.00324e-07	down	-1.51017	0.351071	0.000277062	down
Fam195b	ATRA_vs_control	1.03275	2.04592	3.65971e-08	up
Fam222a	ATRA_vs_control_PB-4_vs_control	2.27644	4.84481	0	up	2.4823	5.58787	3.59463e-06	up
Fam71e1	ATRA_vs_control_PB-4_vs_control	1.07699	2.10963	0.000191035	up	1.47086	2.77186	0.00484997	up
Fam81a	ATRA_vs_control	-1.15873	0.447906	0.0212234	down
Fam84b	ATRA_vs_control	4.38266	20.8599	0	up
Fanca	ATRA_vs_control	-1.03126	0.489281	3.58402e-06	down
Fancb	ATRA_vs_control_PB-4_vs_control	-1.79554	0.288064	3.33067e-15	down	-2.15717	0.224196	0	down
Fancd2	ATRA_vs_control_PB-4_vs_control	-1.16	0.447513	0.000498271	down	-1.38864	0.381925	0.00155692	down
Fanci	ATRA_vs_control	-1.13303	0.455957	1.1167e-08	down
Fas	ATRA_vs_control_PB-4_vs_control	1.98847	3.96817	0.0284222	up	3.4167	10.679	1.56867e-11	up
Fblim1	ATRA_vs_control_PB-4_vs_control	2.0289	4.08092	0.0474026	up	3.6688	12.718	1.20894e-11	up
Fbxl16	ATRA_vs_control_PB-4_vs_control	1.80375	3.49127	0.00276179	up	6.2239	74.7447	0	up
Fbxo5	ATRA_vs_control_PB-4_vs_control	-1.67211	0.313794	7.9603e-14	down	-1.68775	0.31041	1.88738e-15	down
Fbxo7	ATRA_vs_control	1.30253	2.46661	0	up
Fbxw18	ATRA_vs_control	-1.97855	0.253744	2.357e-13	down
Fcna	ATRA_vs_control	14.0439	16889.9	0	up
Fermt3	ATRA_vs_control	1.18454	2.27291	0.0358904	up
Fez1	ATRA_vs_control_PB-4_vs_control	1.3684	2.58184	1.04361e-14	up	1.5861	3.00237	6.7107e-07	up
Fgf1	ATRA_vs_control_PB-4_vs_control	1.62682	3.08831	0.000391265	up	1.95548	3.87845	0	up
Fignl1	ATRA_vs_control_PB-4_vs_control	-1.49144	0.355657	0	down	-1.21401	0.43107	8.65974e-15	down
Filip1	ATRA_vs_control	-1.00433	0.498501	0	down
Flnc	ATRA_vs_control_PB-4_vs_control	1.35256	2.55365	0.000115076	up	4.14603	17.7043	0	up
Fmod	ATRA_vs_control_PB-4_vs_control	4.2509	19.0392	0.0398177	up	6.65064	100.472	2.60535e-07	up
Fn1	ATRA_vs_control	-1.02686	0.490779	0.000157256	down
Frmd3	ATRA_vs_control	-1.88976	0.269852	0.000345651	down
Frmd6	ATRA_vs_control	-1.46	0.363493	0	down
Fth1	ATRA_vs_control	1.19764	2.29365	0.000114661	up
Fut4	ATRA_vs_control_PB-4_vs_control	2.50597	5.68033	0.00066914	up	3.35237	10.2132	1.00425e-07	up
Fxyd1	ATRA_vs_control_PB-4_vs_control	3.10526	8.60552	0.00089633	up	6.28213	77.8233	1.13576e-13	up
G2e3	ATRA_vs_control	-1.5124	0.350528	0.028307	down
Gabarapl1	ATRA_vs_control	1.40361	2.64562	0	up
Galnt16	ATRA_vs_control_PB-4_vs_control	3.31453	9.94884	0.00187963	up	7.93702	245.066	3.15785e-10	up
Gas2l3	ATRA_vs_control	-1.22431	0.428003	5.4094e-09	down
Gatsl3	ATRA_vs_control	1.0127	2.01769	0.0134323	up
Gdf9	ATRA_vs_control	1.24354	2.36779	0.00888892	up
Gdpd5	ATRA_vs_control_PB-4_vs_control	4.58576	24.0133	0	up	2.76798	6.81155	0	up
Gen1	ATRA_vs_control_PB-4_vs_control	-1.55808	0.339602	4.21356e-08	down	-1.26573	0.415889	9.30105e-05	down
Gfap	ATRA_vs_control_PB-4_vs_control	1.87353	3.66427	1.15698e-07	up	2.23793	4.71719	9.11271e-13	up
Ggt1	ATRA_vs_control	2.45459	5.48159	0	up
Ghitm	ATRA_vs_control	1.05792	2.08193	0.00618893	up
Gins3	ATRA_vs_control	-1.0047	0.498373	4.91137e-09	down
Glis2	ATRA_vs_control	1.57125	2.97162	7.91341e-11	up
Gm12260	ATRA_vs_control	-1.73295	0.300836	0.0459157	down
Gm14295	ATRA_vs_control_PB-4_vs_control	-1.07342	0.475191	0.0494882	down	-1.09301	0.468781	0.0447532	down
Gm17778	ATRA_vs_control_PB-4_vs_control	-2.74598	0.149065	6.24794e-06	down	-1.3917	0.381116	0.0488112	down
Gm38457	ATRA_vs_control	2.27825	4.85091	0.0185276	up
Gm39701	ATRA_vs_control	1.21975	2.32907	0	up
Gm40525	ATRA_vs_control	1.52597	2.8798	0.00992572	up
Gm41885	ATRA_vs_control	1.71474	3.28237	0	up
Gm527	ATRA_vs_control	-1.00747	0.497419	0.0165597	down
Gm5617	ATRA_vs_control	1.29103	2.44702	7.93498e-09	up
Gm5820	ATRA_vs_control	1.77849	3.43066	8.45424e-09	up
Gm867	ATRA_vs_control	2.59499	6.04184	0.0278252	up
Gmnn	ATRA_vs_control	-1.03673	0.48743	0.00086951	down
Gnat2	ATRA_vs_control	2.13926	4.40536	0.0286186	up
Gnb4	ATRA_vs_control_PB-4_vs_control	-1.5055	0.352208	2.26231e-05	down	1.16646	2.2446	0.000216453	up
Gper1	ATRA_vs_control	-1.96816	0.25558	0.00567192	down
Gpi1	ATRA_vs_control	1.03894	2.05471	8.65662e-07	up
Gpld1	ATRA_vs_control_PB-4_vs_control	1.06071	2.08595	0.00409367	up	1.08404	2.11996	0.00120612	up
Gpr146	ATRA_vs_control	2.52673	5.76263	1.24345e-14	up
Gpr179	ATRA_vs_control_PB-4_vs_control	4.62255	24.6334	0	up	4.77734	27.4234	1.41942e-12	up
Gpr35	ATRA_vs_control	1.11445	2.16513	0.0233106	up
Gpr37	ATRA_vs_control_PB-4_vs_control	1.0297	2.0416	2.28034e-08	up	3.06425	8.36436	0	up
Gprc5b	ATRA_vs_control_PB-4_vs_control	2.40549	5.29816	0.000347013	up	3.0591	8.3345	7.92699e-14	up
Gramd1b	ATRA_vs_control	1.33509	2.52291	0.00418622	up
Gramd1c	ATRA_vs_control_PB-4_vs_control	-1.58643	0.332996	0.0185177	down	1.55817	2.9448	0.0223175	up
Grtp1	ATRA_vs_control_PB-4_vs_control	2.28792	4.88352	0.000922847	up	5.208	36.9628	3.94129e-14	up
Gstt2	ATRA_vs_control	1.71395	3.28057	0.0472415	up
Gtpbp2	ATRA_vs_control	1.12961	2.188	0.0251957	up
Guca1a	ATRA_vs_control_PB-4_vs_control	1.2836	2.43445	9.59533e-10	up	2.00659	4.01831	9.86988e-14	up
H2-K1	ATRA_vs_control_PB-4_vs_control	1.81576	3.52046	0.0294199	up	3.62932	12.3747	9.46376e-10	up
Hagh	ATRA_vs_control	1.23458	2.35312	0	up
Hat1	ATRA_vs_control_PB-4_vs_control	-1.0238	0.49182	1.55431e-15	down	-1.24006	0.423356	0	down
Haus6	ATRA_vs_control	-1.27338	0.413689	0.000138268	down
Havcr2	ATRA_vs_control	-1.19716	0.436134	0.0059202	down
Hcn3	ATRA_vs_control	1.02138	2.02986	0.0244868	up
Hdac11	ATRA_vs_control_PB-4_vs_control	1.14961	2.21854	0.0302952	up	1.84954	3.60385	0	up
Heg1	ATRA_vs_control_PB-4_vs_control	1.31226	2.48329	1.10847e-05	up	1.89336	3.71499	0	up
Hells	ATRA_vs_control_PB-4_vs_control	-1.74082	0.299199	7.02555e-05	down	-1.90984	0.266123	4.18099e-05	down
Herpud1	ATRA_vs_control	1.07619	2.10846	1.99932e-08	up
Hes1	ATRA_vs_control	1.5888	3.008	0	up
Hivep3	ATRA_vs_control_PB-4_vs_control	1.20446	2.30451	0.0210196	up	1.75969	3.38626	5.72615e-05	up
Hlf	ATRA_vs_control_PB-4_vs_control	2.16796	4.49386	0	up	3.38056	10.4148	0	up
Hmcn1	ATRA_vs_control	-1.03209	0.489002	6.24137e-07	down
Hmga2	ATRA_vs_control_PB-4_vs_control	-1.47959	0.358591	0	down	-1.83289	0.280702	0	down
Hmgb1	ATRA_vs_control_PB-4_vs_control	-1.09792	0.467191	1.04206e-12	down	-1.26193	0.416984	5.93281e-12	down
Hmgb2	ATRA_vs_control_PB-4_vs_control	-1.16257	0.446717	0.00280998	down	-1.30093	0.405865	6.07164e-07	down
Hmgcs1	ATRA_vs_control	-1.04271	0.485413	2.95231e-05	down
Hmgn5	ATRA_vs_control	-2.10945	0.231736	0.0086484	down
Hmmr	ATRA_vs_control_PB-4_vs_control	-1.49482	0.354826	4.21104e-10	down	-1.77346	0.292507	2.02111e-11	down
Hmox1	ATRA_vs_control	1.59086	3.01229	0.0112712	up
Hoxb9	ATRA_vs_control	1.85074	3.60685	0.0101182	up
Hr	ATRA_vs_control	-3.15181	0.112515	6.56323e-06	down
Hrct1	ATRA_vs_control	-2.16985	0.222234	0.00265917	down
Hs3st1	ATRA_vs_control_PB-4_vs_control	-1.72866	0.301732	0.011826	down	3.54777	11.6946	0	up
Hscb	ATRA_vs_control	1.00768	2.01068	1.6699e-05	up
Hspb7	ATRA_vs_control_PB-4_vs_control	1.90662	3.7493	0.000920897	up	5.06221	33.41	0	up
Hyi	ATRA_vs_control	1.07266	2.1033	0.000527095	up
Hyls1	ATRA_vs_control	-1.24211	0.422754	0	down
Iah1	ATRA_vs_control	1.00976	2.01358	0.000155179	up
Icosl	ATRA_vs_control_PB-4_vs_control	-1.12427	0.458734	0.0295703	down	2.10485	4.30154	9.69455e-09	up
Id2	ATRA_vs_control_PB-4_vs_control	-1.06203	0.478959	7.33746e-13	down	-1.92519	0.263306	0	down
Idi1	ATRA_vs_control_PB-4_vs_control	-1.06074	0.479387	1.22543e-06	down	-1.51022	0.351058	0	down
Igfbp6	ATRA_vs_control	3.05255	8.2968	7.43849e-15	up
Il1r1	ATRA_vs_control_PB-4_vs_control	-3.45701	0.0910621	0.0101332	down	3.03278	8.18384	1.3495e-05	up
Il1rap	ATRA_vs_control	-1.15	0.450625	8.53182e-07	down
Il4ra	ATRA_vs_control_PB-4_vs_control	2.32105	4.99697	5.77316e-15	up	2.98773	7.93225	1.64277e-09	up
Il6ra	ATRA_vs_control_PB-4_vs_control	1.22366	2.33538	1.82773e-08	up	1.47274	2.77548	1.35527e-09	up
Immp2l	ATRA_vs_control_PB-4_vs_control	1.33584	2.52422	0.0193746	up	1.63133	3.09798	3.01886e-07	up
Inmt	ATRA_vs_control	4.67063	25.4683	0.00164803	up
Inpp5b	ATRA_vs_control	1.12495	2.18094	2.25117e-05	up
Inpp5j	ATRA_vs_control_PB-4_vs_control	2.06459	4.18316	0.0182936	up	5.78201	55.0248	0	up
Ip6k2	ATRA_vs_control_PB-4_vs_control	1.14965	2.2186	0.0137468	up	1.1666	2.24482	0.0302607	up
Iqch	ATRA_vs_control	4.30101	19.7121	0.0432698	up
Irak2	ATRA_vs_control	1.24981	2.37811	0	up
Irak4	ATRA_vs_control	1.08097	2.11546	6.06293e-13	up
Irf2bpl	ATRA_vs_control	1.52947	2.88679	1.39232e-06	up
Irs1	ATRA_vs_control	-1.34121	0.39469	0	down
Isoc2b	ATRA_vs_control_PB-4_vs_control	1.01191	2.01658	0.0107904	up	1.34906	2.54746	0.00136784	up
Itga2b	ATRA_vs_control_PB-4_vs_control	1.6134	3.05971	1.00089e-11	up	2.56044	5.89888	0	up
Itgb8	ATRA_vs_control	-2.03455	0.244083	0.00612276	down
Jun	ATRA_vs_control	-1.29932	0.406316	5.32907e-14	down
Jup	ATRA_vs_control_PB-4_vs_control	1.00698	2.0097	0.000309587	up	3.95807	15.5416	2.18098e-05	up
Katnbl1	ATRA_vs_control_PB-4_vs_control	-1.08929	0.469991	1.55875e-13	down	-1.00949	0.496721	4.4137e-08	down
Kbtbd6	ATRA_vs_control_PB-4_vs_control	-3.25174	0.104985	1.23632e-05	down	-1.70309	0.307127	0.00818405	down
Kcnab3	ATRA_vs_control_PB-4_vs_control	1.15463	2.22627	3.89355e-08	up	3.22899	9.3761	0	up
Kcnj13	ATRA_vs_control	4.95352	30.9855	6.96786e-07	up
Khk	ATRA_vs_control	1.12364	2.17897	7.79938e-09	up
Kif11	ATRA_vs_control_PB-4_vs_control	-1.4826	0.357843	1.17629e-07	down	-1.91148	0.265819	2.94133e-10	down
Kif14	ATRA_vs_control_PB-4_vs_control	-1.32316	0.399658	0	down	-1.21396	0.431083	0	down
Kif15	ATRA_vs_control_PB-4_vs_control	-1.71585	0.304422	6.17006e-09	down	-1.92224	0.263844	3.90673e-10	down
Kif18a	ATRA_vs_control_PB-4_vs_control	-1.84224	0.278888	1.08471e-08	down	-1.75957	0.295337	1.09855e-08	down
Kif20b	ATRA_vs_control_PB-4_vs_control	-1.96617	0.255931	4.19876e-05	down	-1.96296	0.256501	0.000241109	down
Kif23	ATRA_vs_control_PB-4_vs_control	-1.32503	0.399141	8.49375e-07	down	-1.55848	0.33951	5.18734e-11	down
Kif24	ATRA_vs_control	-1.01283	0.495574	0.000125237	down
Kif4	ATRA_vs_control_PB-4_vs_control	-1.42233	0.373108	1.1409e-11	down	-1.61974	0.325393	0	down
Kif5b	ATRA_vs_control	-1.24894	0.420759	1.64779e-12	down
Klf6	ATRA_vs_control	-1.74561	0.298207	0	down
Klf9	ATRA_vs_control_PB-4_vs_control	1.11008	2.15858	0.0210647	up	1.75038	3.36447	4.38752e-10	up
Klrg2	ATRA_vs_control_PB-4_vs_control	1.23681	2.35676	0	up	2.22352	4.67031	0	up
Kng2	ATRA_vs_control	5.06015	33.3623	0.00520397	up
Knstrn	ATRA_vs_control	-1.03527	0.487926	0	down
Kntc1	ATRA_vs_control_PB-4_vs_control	-1.19933	0.435478	3.00464e-09	down	-1.39962	0.379028	1.68255e-10	down
Kyat1	ATRA_vs_control_PB-4_vs_control	1.16052	2.23539	0.00363077	up	1.5311	2.89006	7.47014e-06	up
L1cam	ATRA_vs_control_PB-4_vs_control	-2.06053	0.239728	4.88491e-11	down	1.37185	2.58803	0.00113658	up
Lgals4	ATRA_vs_control_PB-4_vs_control	1.56613	2.96109	4.4957e-08	up	1.31815	2.49345	0.00438397	up
Lgi4	ATRA_vs_control_PB-4_vs_control	5.54569	46.711	3.22741e-05	up	4.99646	31.9216	1.25312e-05	up
Lgr6	ATRA_vs_control_PB-4_vs_control	4.20052	18.3858	0.00274471	up	-3.203	0.108593	0.0224058	down
Lhfpl2	ATRA_vs_control_PB-4_vs_control	2.28623	4.87779	8.71103e-07	up	1.26649	2.40575	2.44145e-09	up
Lif	ATRA_vs_control_PB-4_vs_control	7.74138	213.987	0	up	2.55041	5.85802	0.00013986	up
Limch1	ATRA_vs_control	-1.02533	0.491297	0	down
Lipc	ATRA_vs_control_PB-4_vs_control	4.90138	29.8855	0.00300831	up	6.62691	98.8323	4.45748e-07	up
Lipe	ATRA_vs_control_PB-4_vs_control	1.97242	3.92426	7.04786e-10	up	2.22403	4.67195	1.14386e-11	up
Lipg	ATRA_vs_control_PB-4_vs_control	-1.52199	0.348206	2.39351e-07	down	4.17953	18.1203	0	up
Lmnb1	ATRA_vs_control_PB-4_vs_control	-1.06427	0.478214	0.000214564	down	-1.55276	0.340857	0	down
Lmx1b	ATRA_vs_control_PB-4_vs_control	1.09366	2.13414	1.82707e-07	up	1.47703	2.78376	0.00102988	up
LOC108167333	ATRA_vs_control	-2.22962	0.213215	0.0075061	down
Lonp1	ATRA_vs_control	1.48515	2.79947	0.0188807	up
Lonrf3	ATRA_vs_control	-1.48923	0.356203	9.03331e-05	down
Lpcat3	ATRA_vs_control	1.01915	2.02673	0.000539444	up
Lrr1	ATRA_vs_control_PB-4_vs_control	-1.53569	0.344913	3.59348e-08	down	-1.44454	0.36741	9.34142e-13	down
Lrrc14b	ATRA_vs_control_PB-4_vs_control	1.18065	2.26679	0	up	-2.09321	0.234359	1.89356e-08	down
Lrrc24	ATRA_vs_control	1.41223	2.66148	1.18027e-07	up
Lrriq3	ATRA_vs_control_PB-4_vs_control	1.68739	3.22073	0.0207754	up	1.63271	3.10096	1.76132e-05	up
Lrrk2	ATRA_vs_control	1.07137	2.10143	0.00112052	up
Lsp1	ATRA_vs_control_PB-4_vs_control	1.57098	2.97106	1.0728e-05	up	3.8947	14.8738	0	up
Ltbp1	ATRA_vs_control_PB-4_vs_control	3.81435	14.068	0.045343	up	4.8358	28.5576	0	up
Ltbp3	ATRA_vs_control	1.90703	3.75036	0	up
Lyrm9	ATRA_vs_control_PB-4_vs_control	1.04052	2.05697	7.36395e-07	up	1.41058	2.65845	7.89369e-14	up
Mab21l3	ATRA_vs_control	1.40753	2.65283	3.36263e-05	up
Macrod1	ATRA_vs_control_PB-4_vs_control	2.39024	5.24246	3.9968e-15	up	2.47613	5.56405	1.27343e-13	up
Mad2l1	ATRA_vs_control_PB-4_vs_control	-1.4389	0.368849	9.64662e-12	down	-1.56225	0.338623	5.703e-10	down
Map2k6	ATRA_vs_control	-1.19948	0.435433	0.00228364	down
Map7d2	ATRA_vs_control_PB-4_vs_control	1.69208	3.23123	5.4849e-07	up	3.69234	12.9272	1.55453e-12	up
Marcks	ATRA_vs_control	-1.24325	0.42242	0	down
Masp1	ATRA_vs_control_PB-4_vs_control	-1.76759	0.293699	1.12797e-05	down	1.06548	2.09287	6.20537e-12	up
Mastl	ATRA_vs_control_PB-4_vs_control	-1.79722	0.287728	1.23788e-09	down	-1.5848	0.333371	9.11064e-08	down
Matn3	ATRA_vs_control	-1.21934	0.429479	0.00390313	down
Mb21d1	ATRA_vs_control	-1.08484	0.471446	0.0124715	down
Mbnl3	ATRA_vs_control_PB-4_vs_control	-1.60645	0.328406	0	down	-1.16266	0.44669	7.11653e-14	down
Mboat1	ATRA_vs_control	-1.14216	0.45308	0	down
Mcc	ATRA_vs_control	2.54552	5.83818	0	up
Mcm10	ATRA_vs_control_PB-4_vs_control	-1.30354	0.405131	1.01445e-07	down	-1.61926	0.325501	0	down
Mcm4	ATRA_vs_control_PB-4_vs_control	-1.21125	0.431895	3.57662e-07	down	-1.74874	0.297561	0	down
Mcm6	ATRA_vs_control_PB-4_vs_control	-1.16421	0.446209	2.44693e-13	down	-1.32373	0.399501	0	down
Mcoln2	ATRA_vs_control	-1.71584	0.304425	0.0472859	down
Mdfi	ATRA_vs_control_PB-4_vs_control	1.35467	2.55739	0	up	1.20608	2.3071	0.0114747	up
Megf10	ATRA_vs_control	-1.14493	0.452211	0.000488845	down
Melk	ATRA_vs_control_PB-4_vs_control	-1.24459	0.422027	1.5099e-14	down	-1.16063	0.447317	0	down
Mertk	ATRA_vs_control	-2.04946	0.241575	1.43086e-06	down
Mettl22	ATRA_vs_control	1.1507	2.22022	5.32907e-15	up
Mfng	ATRA_vs_control_PB-4_vs_control	2.06887	4.19557	0.0475222	up	4.94269	30.7538	3.1429e-05	up
Mfsd7a	ATRA_vs_control_PB-4_vs_control	1.69312	3.23356	0.0047185	up	2.15505	4.45386	0.0386294	up
Mgat5	ATRA_vs_control	-1.01982	0.493177	0	down
Mid1ip1	ATRA_vs_control	1.04195	2.059	0.00152066	up
Mis18bp1	ATRA_vs_control_PB-4_vs_control	-1.87486	0.272653	4.46941e-08	down	-1.70913	0.305844	3.15314e-06	down
Mki67	ATRA_vs_control_PB-4_vs_control	-1.65703	0.317091	3.61956e-07	down	-1.47901	0.358735	1.44435e-05	down
Mme	ATRA_vs_control	-1.85526	0.276382	8.29482e-06	down
Mmp11	ATRA_vs_control_PB-4_vs_control	1.19784	2.29395	0	up	1.40644	2.65082	2.14456e-08	up
Mmp28	ATRA_vs_control_PB-4_vs_control	3.39214	10.4987	3.87892e-05	up	4.25256	19.0611	0	up
Mms22l	ATRA_vs_control_PB-4_vs_control	-1.07035	0.476205	6.87766e-06	down	-1.20888	0.432606	6.77535e-10	down
Mns1	ATRA_vs_control	-1.65169	0.318267	0.00120677	down
Mocos	ATRA_vs_control_PB-4_vs_control	2.97094	7.84047	8.88178e-16	up	2.80168	6.97251	0	up
Mogat2	ATRA_vs_control_PB-4_vs_control	1.21484	2.32115	3.95823e-05	up	4.54698	23.3764	6.26166e-14	up
Mpz	ATRA_vs_control	3.58137	11.9701	0.0251603	up
Mrc2	ATRA_vs_control_PB-4_vs_control	2.39653	5.26535	4.55718e-07	up	3.68424	12.8549	1.47919e-11	up
Msi1	ATRA_vs_control_PB-4_vs_control	1.49345	2.81561	1.68446e-05	up	1.48878	2.80651	6.41169e-09	up
Msmo1	ATRA_vs_control	-1.09164	0.469226	0.0100305	down
Mtfr2	ATRA_vs_control_PB-4_vs_control	-1.39974	0.378996	0.000323734	down	-1.13198	0.456288	0.0449773	down
Mthfd2	ATRA_vs_control_PB-4_vs_control	1.19798	2.29418	0.0459099	up	-1.35593	0.390682	2.42356e-09	down
Mthfd2l	ATRA_vs_control	-2.6768	0.156387	0.00497882	down
Mtmr10	ATRA_vs_control	1.45501	2.74158	0	up
Mtss1l	ATRA_vs_control	1.10125	2.14541	2.73527e-05	up
Myadm	ATRA_vs_control	-1.81892	0.283434	0.0141193	down
Myb	ATRA_vs_control	-2.9914	0.125747	0.00019194	down
Mybl1	ATRA_vs_control	-1.76705	0.293809	0.0391074	down
Myh14	ATRA_vs_control_PB-4_vs_control	1.70386	3.25772	4.85138e-10	up	2.99694	7.98307	3.65011e-05	up
Myom1	ATRA_vs_control	1.57337	2.97598	0.00866775	up
N4bp2l1	ATRA_vs_control_PB-4_vs_control	1.11133	2.16045	0.0147147	up	2.4366	5.41363	0	up
Nanos1	ATRA_vs_control	-1.25444	0.419155	4.62105e-10	down
Nasp	ATRA_vs_control_PB-4_vs_control	-1.28375	0.410727	0	down	-1.39257	0.380887	0	down
Nat8	ATRA_vs_control_PB-4_vs_control	2.80153	6.97179	5.05594e-07	up	2.86756	7.29831	0	up
Nat8f3	ATRA_vs_control_PB-4_vs_control	2.77555	6.84737	0.00199758	up	3.47275	11.102	2.40439e-10	up
Nat8f5	ATRA_vs_control_PB-4_vs_control	2.27462	4.83871	0.0108612	up	3.59422	12.0772	0	up
Nat9	ATRA_vs_control	1.19229	2.28515	0.000719406	up
Ncald	ATRA_vs_control	-1.93012	0.262407	1.88849e-13	down
Ncapg	ATRA_vs_control_PB-4_vs_control	-1.83161	0.280952	3.1868e-07	down	-1.73753	0.299883	3.09135e-06	down
Ncapg2	ATRA_vs_control_PB-4_vs_control	-1.83963	0.279392	7.21545e-12	down	-1.84235	0.278867	3.87768e-12	down
Ncaph	ATRA_vs_control_PB-4_vs_control	-1.05966	0.479746	0.00182617	down	-1.05355	0.481782	7.32747e-15	down
Nckap5	ATRA_vs_control	-1.63158	0.322735	0.000304702	down
Ndc80	ATRA_vs_control_PB-4_vs_control	-1.54416	0.342896	1.18556e-10	down	-1.84423	0.278503	1.00919e-13	down
Ndrg2	ATRA_vs_control_PB-4_vs_control	1.31193	2.48274	8.44451e-07	up	3.34308	10.1477	0	up
Ndrg4	ATRA_vs_control_PB-4_vs_control	1.03211	2.04502	4.49426e-10	up	3.18446	9.09116	0	up
Ndst3	ATRA_vs_control	-1.5474	0.342127	2.22045e-16	down
Nebl	ATRA_vs_control	-3.93119	0.0655534	0.0118252	down
Negr1	ATRA_vs_control_PB-4_vs_control	1.0423	2.05951	9.83482e-11	up	3.27912	9.70767	4.44089e-16	up
Neil3	ATRA_vs_control_PB-4_vs_control	-1.5567	0.339928	6.80131e-06	down	-1.13449	0.455496	0.00126418	down
Neto2	ATRA_vs_control	-1.02636	0.490947	1.80386e-06	down
Neu3	ATRA_vs_control_PB-4_vs_control	1.08843	2.12642	0.0278818	up	1.00468	2.00649	2.71637e-05	up
Neurl1a	ATRA_vs_control_PB-4_vs_control	1.22633	2.33971	0.000558535	up	5.66378	50.6952	8.8467e-10	up
Neurl3	ATRA_vs_control_PB-4_vs_control	3.16745	8.98458	2.1537e-08	up	4.84908	28.8217	0	up
Nfe2l1	ATRA_vs_control	1.39101	2.62262	0.0471665	up
Ninj1	ATRA_vs_control	1.05171	2.07299	4.19256e-05	up
Noct	ATRA_vs_control	-1.39725	0.379653	0	down
Nppb	ATRA_vs_control_PB-4_vs_control	-3.84516	0.0695812	8.24315e-07	down	-1.91719	0.264771	0.0171958	down
Nptx1	ATRA_vs_control_PB-4_vs_control	-1.63913	0.32105	2.6904e-08	down	4.63734	24.8874	0	up
Nr1h4	ATRA_vs_control	-1.61004	0.327589	1.53211e-14	down
Nsl1	ATRA_vs_control_PB-4_vs_control	-1.17304	0.443487	7.84804e-07	down	-1.25492	0.419016	5.33289e-10	down
Ntng2	ATRA_vs_control_PB-4_vs_control	1.19498	2.28941	1.24535e-08	up	2.47301	5.55202	6.58616e-08	up
Nuak1	ATRA_vs_control	-1.0702	0.476252	4.70749e-09	down
Nudt16	ATRA_vs_control	1.33009	2.51417	0	up
Nudt8	ATRA_vs_control	1.78636	3.44943	6.0016e-06	up
Nuf2	ATRA_vs_control_PB-4_vs_control	-1.58764	0.332715	1.30024e-11	down	-1.38593	0.382643	3.46596e-06	down
Nusap1	ATRA_vs_control_PB-4_vs_control	-1.46411	0.362459	2.57239e-13	down	-1.46173	0.363057	2.00973e-11	down
Nyap1	ATRA_vs_control_PB-4_vs_control	1.802	3.48703	0	up	2.89976	7.463	0	up
Oasl2	ATRA_vs_control_PB-4_vs_control	3.25612	9.55407	0.0264454	up	2.87984	7.36067	0.00397627	up
Obscn	ATRA_vs_control_PB-4_vs_control	1.17552	2.25874	0	up	3.67244	12.7501	0	up
Ogdhl	ATRA_vs_control_PB-4_vs_control	2.05047	4.14241	0.0468959	up	3.87799	14.7025	7.86165e-05	up
Ogn	ATRA_vs_control_PB-4_vs_control	4.68232	25.6754	0.00403755	up	2.60301	6.07552	4.86002e-07	up
Oit3	ATRA_vs_control	-3.43699	0.0923345	0.00199847	down
Optc	ATRA_vs_control	3.25155	9.52387	2.93789e-07	up
Orc1	ATRA_vs_control_PB-4_vs_control	-1.49168	0.355598	7.88258e-15	down	-1.6663	0.315059	0	down
Orc6	ATRA_vs_control_PB-4_vs_control	-1.05618	0.480905	0	down	-1.14746	0.451418	0	down
Osgin1	ATRA_vs_control	1.37787	2.59885	0	up
Osr2	ATRA_vs_control_PB-4_vs_control	1.23465	2.35324	0.02843	up	2.86043	7.26232	0.000208586	up
Ostn	ATRA_vs_control	11.4799	2856.29	6.91547e-12	up
Otud1	ATRA_vs_control	-1.24389	0.422232	4.35077e-09	down
Oxld1	ATRA_vs_control	1.14841	2.21669	2.32217e-10	up
Pacsin2	ATRA_vs_control	1.39816	2.63565	1.21549e-11	up
Pak3	ATRA_vs_control_PB-4_vs_control	-1.84348	0.278649	1.32122e-09	down	1.41966	2.67522	7.41661e-11	up
Pak6	ATRA_vs_control_PB-4_vs_control	1.73284	3.32381	0.000512687	up	3.45358	10.9554	0	up
Paqr3	ATRA_vs_control	1.5162	2.86036	0.0039773	up
Park2	ATRA_vs_control_PB-4_vs_control	1.60822	3.04875	0.0477443	up	2.20937	4.62474	5.2212e-06	up
Parp10	ATRA_vs_control_PB-4_vs_control	1.00338	2.00469	2.01383e-12	up	1.30119	2.46432	0.0180751	up
Parpbp	ATRA_vs_control_PB-4_vs_control	-1.28998	0.408956	3.06716e-05	down	-1.44258	0.367908	5.41277e-05	down
Pbk	ATRA_vs_control_PB-4_vs_control	-1.52217	0.348162	0	down	-1.5682	0.337229	0	down
Pbld2	ATRA_vs_control	1.35408	2.55634	0.0458321	up
Pcdh7	ATRA_vs_control	-1.60735	0.3282	0	down
Pcdhb22	ATRA_vs_control	-1.1261	0.458152	6.58252e-08	down
Pck2	ATRA_vs_control	1.63442	3.10462	7.7322e-11	up
Pcsk9	ATRA_vs_control_PB-4_vs_control	-1.99028	0.25169	0.0427655	down	2.66788	6.35493	0.00018885	up
Pde3a	ATRA_vs_control	-1.14666	0.451671	2.60869e-06	down
Pde8b	ATRA_vs_control	3.84955	14.4155	0.046565	up
Pdhx	ATRA_vs_control	1.14229	2.20731	0.00448506	up
Pdk2	ATRA_vs_control_PB-4_vs_control	1.03628	2.05094	0.000191162	up	2.14758	4.43083	0	up
Pdlim7	ATRA_vs_control	1.20342	2.30285	4.21885e-15	up
Pdp1	ATRA_vs_control	-1.21918	0.429527	0.0129428	down
Pdzd2	ATRA_vs_control_PB-4_vs_control	-2.27366	0.206805	8.19593e-06	down	2.55606	5.88098	0	up
Peg10	ATRA_vs_control_PB-4_vs_control	-1.28998	0.408955	0.00378954	down	1.37906	2.60099	4.77396e-15	up
Per2	ATRA_vs_control	2.69494	6.47525	0.0238066	up
Pex11g	ATRA_vs_control	1.55101	2.93022	0.0011503	up
Pfn4	ATRA_vs_control	1.25685	2.38974	1.70357e-05	up
Phc2	ATRA_vs_control	1.26494	2.40318	0	up
Phyhd1	ATRA_vs_control_PB-4_vs_control	4.01842	16.2056	8.98022e-07	up	2.02594	4.07257	0.0011784	up
Piga	ATRA_vs_control	-1.02484	0.491463	0.0129354	down
Pik3ip1	ATRA_vs_control_PB-4_vs_control	1.27413	2.41852	4.23e-10	up	2.08073	4.23021	0	up
Pink1	ATRA_vs_control	1.48965	2.8082	0.0115622	up
Pkhd1	ATRA_vs_control_PB-4_vs_control	-2.31867	0.200453	0.0131649	down	1.52789	2.88364	3.16251e-05	up
Plcb1	ATRA_vs_control_PB-4_vs_control	-3.17851	0.110452	0.0175344	down	2.43334	5.40142	3.48317e-10	up
Plcb3	ATRA_vs_control	1.49439	2.81745	0	up
Plekhb1	ATRA_vs_control	3.31118	9.92581	6.23493e-05	up
Plekho2	ATRA_vs_control	1.12364	2.17895	0	up
Plk4	ATRA_vs_control_PB-4_vs_control	-1.48861	0.356356	8.85954e-06	down	-1.67524	0.313113	1.67143e-06	down
Plp1	ATRA_vs_control	3.93675	15.3137	1.48237e-12	up
Plppr2	ATRA_vs_control_PB-4_vs_control	1.04628	2.0652	0	up	1.61453	3.06212	0.000683759	up
Plscr2	ATRA_vs_control	2.85858	7.25302	0.00291512	up
Plxna4	ATRA_vs_control	-2.80458	0.143132	0.0215942	down
Pmepa1	ATRA_vs_control_PB-4_vs_control	3.65057	12.5583	0.0011496	up	1.83415	3.56561	0	up
Pmp22	ATRA_vs_control	-1.58924	0.332346	7.68274e-14	down
Pnpo	ATRA_vs_control_PB-4_vs_control	1.36035	2.56747	4.3119e-11	up	2.36289	5.14401	0	up
Pola1	ATRA_vs_control_PB-4_vs_control	-1.44835	0.36644	1.6076e-13	down	-1.58743	0.332763	0	down
Pole2	ATRA_vs_control	-1.14676	0.451637	3.53051e-14	down
Polq	ATRA_vs_control_PB-4_vs_control	-1.6151	0.326441	0.002497	down	-1.47938	0.358643	0.0175924	down
Polr3g	ATRA_vs_control	-1.17717	0.442218	0	down
Por	ATRA_vs_control	1.19461	2.28883	0.0117699	up
Ppp1r15a	ATRA_vs_control	1.88274	3.68775	0.000220671	up
Prc1	ATRA_vs_control_PB-4_vs_control	-1.23691	0.424281	2.04818e-05	down	-1.2784	0.412252	0.000626488	down
Prelp	ATRA_vs_control_PB-4_vs_control	2.12134	4.35099	2.20612e-09	up	2.46828	5.53382	0	up
Prim1	ATRA_vs_control_PB-4_vs_control	-1.27321	0.413739	0	down	-1.03812	0.486962	1.62367e-07	down
Prkar2b	ATRA_vs_control	-1.56388	0.338241	0	down
Prkca	ATRA_vs_control	2.89342	7.43031	0	up
Prkg2	ATRA_vs_control_PB-4_vs_control	-2.68918	0.155052	1.11313e-06	down	-2.0626	0.239384	0.00027592	down
Prokr1	ATRA_vs_control	-1.51671	0.349481	0.00134576	down
Prrg4	ATRA_vs_control	-1.37152	0.386483	0.0263379	down
Prss36	ATRA_vs_control	1.15994	2.23448	4.6596e-10	up
Prtg	ATRA_vs_control	-1.38756	0.38221	4.66065e-08	down
Psd	ATRA_vs_control_PB-4_vs_control	1.5501	2.92837	0.0234086	up	2.01844	4.05145	1.87692e-10	up
Psd2	ATRA_vs_control_PB-4_vs_control	1.6602	3.16061	0.0330549	up	4.52442	23.0137	0	up
Psph	ATRA_vs_control	1.00326	2.00452	2.57472e-09	up
Pstpip1	ATRA_vs_control	1.86616	3.64562	0.0466664	up
Pstpip2	ATRA_vs_control_PB-4_vs_control	-4.95369	0.0322693	0.00243802	down	2.70022	6.49901	3.77476e-15	up
Pth1r	ATRA_vs_control_PB-4_vs_control	3.15855	8.9293	1.33227e-15	up	4.49515	22.5515	0	up
Ptpn7	ATRA_vs_control_PB-4_vs_control	3.89431	14.8697	0.0206236	up	7.49442	180.32	0	up
Ptprq	ATRA_vs_control_PB-4_vs_control	3.69827	12.9805	1.37714e-07	up	3.00168	8.00932	0.0256883	up
Pycr1	ATRA_vs_control_PB-4_vs_control	2.5664	5.92331	0.000107264	up	1.134	2.19467	0.0371095	up
Pyroxd2	ATRA_vs_control	1.43112	2.69655	8.53401e-07	up
Rab32	ATRA_vs_control	-1.30924	0.403534	3.38078e-08	down
Rab37	ATRA_vs_control_PB-4_vs_control	1.53929	2.90652	2.64446e-08	up	4.70142	26.0176	0	up
Rab38	ATRA_vs_control	1.38529	2.61225	0.00208189	up
Rab39b	ATRA_vs_control	1.2994	2.46127	0.0266578	up
Rabggta	ATRA_vs_control	1.19522	2.2898	0.0162685	up
Rad51	ATRA_vs_control_PB-4_vs_control	-1.2255	0.42765	3.49594e-07	down	-1.51412	0.350109	0	down
Rad51ap1	ATRA_vs_control_PB-4_vs_control	-1.48856	0.356369	1.61362e-08	down	-1.68211	0.311627	7.35971e-11	down
Rad54b	ATRA_vs_control_PB-4_vs_control	-1.43604	0.369581	0.00156255	down	-1.34517	0.393606	0.0108983	down
Rad54l	ATRA_vs_control	-1.22517	0.427746	2.03156e-05	down
Rad9a	ATRA_vs_control_PB-4_vs_control	-1.28241	0.41111	0.0250919	down	-2.26278	0.208369	3.78795e-05	down
Rad9b	ATRA_vs_control_PB-4_vs_control	1.13306	2.19323	0.022014	up	1.83929	3.57833	0.000232606	up
Rap2b	ATRA_vs_control	-1.22333	0.428294	2.34716e-09	down
Rapgef2	ATRA_vs_control	-1.36454	0.388359	3.65577e-07	down
Rarb	ATRA_vs_control	4.87756	29.3963	0	up
Rasef	ATRA_vs_control	-1.62373	0.324495	0.000429505	down
Rasl10b	ATRA_vs_control_PB-4_vs_control	4.06843	16.7772	0	up	4.51519	22.8669	0	up
Rasl11a	ATRA_vs_control	1.50723	2.84264	6.45262e-13	up
Rassf6	ATRA_vs_control	-5.17178	0.0277421	0.0441404	down
Rbl1	ATRA_vs_control	-1.0251	0.491376	2.7379e-05	down
Rbpms	ATRA_vs_control	1.20269	2.30169	0	up
Rbpms2	ATRA_vs_control_PB-4_vs_control	1.08115	2.11573	9.22492e-05	up	1.57348	2.97623	0.000549685	up
Rcsd1	ATRA_vs_control_PB-4_vs_control	2.38762	5.23293	3.45948e-09	up	3.5281	11.5362	1.11022e-16	up
Rdh5	ATRA_vs_control	1.17976	2.2654	0.0307106	up
Reep6	ATRA_vs_control_PB-4_vs_control	1.92441	3.79583	0	up	2.94081	7.67841	2.32757e-05	up
Relb	ATRA_vs_control	1.19209	2.28484	0	up
Rgag1	ATRA_vs_control_PB-4_vs_control	-2.21895	0.214798	3.17883e-08	down	2.89566	7.44186	0	up
Rgl3	ATRA_vs_control	1.12244	2.17715	5.30576e-13	up
Rgs2	ATRA_vs_control_PB-4_vs_control	-1.78215	0.29075	0.000187767	down	1.38241	2.60703	7.16628e-06	up
Rnd3	ATRA_vs_control	-1.18286	0.440479	0.000827296	down
Rnf144a	ATRA_vs_control	-1.02134	0.492659	0.019042	down
Rpa2	ATRA_vs_control	-1.13765	0.454498	0.000704876	down
Rrm1	ATRA_vs_control_PB-4_vs_control	-1.36597	0.387973	0	down	-1.59286	0.331514	0	down
Rsad2	ATRA_vs_control_PB-4_vs_control	2.11253	4.3245	0.000731553	up	1.16617	2.24415	0.00162139	up
Rundc3a	ATRA_vs_control_PB-4_vs_control	1.19512	2.28963	0.0440576	up	5.12808	34.9709	0.000947258	up
S100a10	ATRA_vs_control	-1.61425	0.326634	0.00799889	down
S100a11	ATRA_vs_control	-1.29335	0.408004	0	down
S100a6	ATRA_vs_control_PB-4_vs_control	-2.61888	0.162794	5.28713e-06	down	6.07012	67.1877	9.39479e-06	up
Sars	ATRA_vs_control	1.01107	2.0154	1.71617e-08	up
Sass6	ATRA_vs_control_PB-4_vs_control	-1.14722	0.451493	0.00136077	down	-1.47533	0.359651	0.000416552	down
Sbno2	ATRA_vs_control	1.51065	2.84939	0	up
Scnn1a	ATRA_vs_control	1.719	3.29208	0.00131193	up
Sdcbp2	ATRA_vs_control	2.37332	5.18131	0.0278367	up
Sdhaf1	ATRA_vs_control	1.36453	2.57493	0.0478097	up
Sdpr	ATRA_vs_control	-1.1495	0.450781	6.26441e-07	down
Sdsl	ATRA_vs_control_PB-4_vs_control	1.13457	2.19553	7.10704e-05	up	2.19724	4.58602	0.0128584	up
Sema3d	ATRA_vs_control	-2.73842	0.149849	0.000171433	down
Sema7a	ATRA_vs_control_PB-4_vs_control	4.0298	16.3339	0	up	2.20327	4.60521	0	up
Serpinb1a	ATRA_vs_control_PB-4_vs_control	-1.98022	0.25345	1.01163e-10	down	3.53729	11.61	1.71992e-05	up
Serpinf1	ATRA_vs_control_PB-4_vs_control	2.48704	5.60627	0	up	3.30322	9.87117	0	up
Serpinf2	ATRA_vs_control	2.99837	7.99097	0.0475958	up
Sesn1	ATRA_vs_control	1.34467	2.53972	0.00099167	up
Sesn2	ATRA_vs_control	1.12926	2.18746	1.93304e-10	up
Sgcg	ATRA_vs_control	-1.83599	0.280099	2.90895e-06	down
Sgk1	ATRA_vs_control_PB-4_vs_control	-1.51155	0.350735	6.05472e-10	down	1.21249	2.31737	2.64408e-05	up
Sgms2	ATRA_vs_control_PB-4_vs_control	-1.70427	0.306877	0	down	1.02512	2.03513	0	up
Sgol1	ATRA_vs_control_PB-4_vs_control	-1.32185	0.400021	0	down	-1.61819	0.325745	0	down
Sgol2a	ATRA_vs_control_PB-4_vs_control	-1.58472	0.33339	5.41839e-05	down	-1.7913	0.288911	2.06744e-05	down
Shcbp1	ATRA_vs_control_PB-4_vs_control	-1.64863	0.318944	5.66214e-14	down	-1.7746	0.292275	0	down
Shisa2	ATRA_vs_control	-1.44858	0.366383	0.0205261	down
Ska1	ATRA_vs_control_PB-4_vs_control	-1.10346	0.4654	0	down	-1.41851	0.374099	0	down
Skida1	ATRA_vs_control	-1.01689	0.494181	0.000121629	down
Skp2	ATRA_vs_control_PB-4_vs_control	-1.42225	0.373131	8.87468e-10	down	-1.02021	0.493046	0.00271921	down
Slc16a6	ATRA_vs_control_PB-4_vs_control	1.05748	2.0813	0.0144376	up	2.13675	4.39771	0	up
Slc1a5	ATRA_vs_control	1.31704	2.49154	0	up
Slc22a4	ATRA_vs_control_PB-4_vs_control	1.3581	2.56348	0.013035	up	1.59494	3.02082	0.000561524	up
Slc25a24	ATRA_vs_control	-1.61676	0.326068	0	down
Slc25a33	ATRA_vs_control	1.09937	2.14262	0.0238488	up
Slc25a34	ATRA_vs_control_PB-4_vs_control	4.4279	21.5243	0.00197435	up	3.31627	9.96084	2.08949e-05	up
Slc26a7	ATRA_vs_control	-1.30689	0.404191	0.0260873	down
Slc26a8	ATRA_vs_control_PB-4_vs_control	1.75225	3.36884	0.0159676	up	1.90381	3.74199	4.34087e-05	up
Slc29a2	ATRA_vs_control_PB-4_vs_control	1.15309	2.2239	0.0271192	up	2.11342	4.32715	9.99201e-16	up
Slc43a2	ATRA_vs_control_PB-4_vs_control	1.95737	3.88353	0	up	1.97016	3.91813	0	up
Slc44a3	ATRA_vs_control	1.37149	2.58737	2.98863e-06	up
Slc46a1	ATRA_vs_control	1.03541	2.0497	0	up
Slc48a1	ATRA_vs_control	1.52803	2.88392	0	up
Slc6a9	ATRA_vs_control_PB-4_vs_control	2.35316	5.10942	2.22045e-16	up	1.48247	2.79427	0.0176411	up
Slc7a8	ATRA_vs_control_PB-4_vs_control	2.88527	7.38845	0.0257109	up	2.66053	6.32264	1.64913e-12	up
Slf1	ATRA_vs_control_PB-4_vs_control	-1.32075	0.400328	0.0409224	down	-1.46208	0.362971	0.00982108	down
Slfn9	ATRA_vs_control_PB-4_vs_control	-2.08329	0.235975	2.96526e-06	down	-1.28024	0.411727	0.0142841	down
Smad3	ATRA_vs_control	1.41397	2.66469	0.000474526	up
Smc2	ATRA_vs_control_PB-4_vs_control	-1.70548	0.306618	1.79415e-07	down	-1.83066	0.281136	5.09425e-08	down
Smc4	ATRA_vs_control_PB-4_vs_control	-1.45673	0.364317	7.10987e-07	down	-1.63355	0.322293	1.90554e-07	down
Smc6	ATRA_vs_control_PB-4_vs_control	-1.07995	0.473046	0.00381464	down	-1.40275	0.378208	2.622e-05	down
Smox	ATRA_vs_control	1.32084	2.49811	1.03584e-13	up
Snai2	ATRA_vs_control	-1.78964	0.289243	0.00809476	down
Snrnp40	ATRA_vs_control	4.73752	26.6769	0.000478587	up
Socs3	ATRA_vs_control	1.0941	2.1348	2.12277e-06	up
Sorbs2	ATRA_vs_control	-1.55054	0.341382	9.48592e-10	down
Sox9	ATRA_vs_control_PB-4_vs_control	2.46296	5.51345	0	up	2.17364	4.5116	0.000145991	up
Spata13	ATRA_vs_control	1.36196	2.57034	0	up
Spata33	ATRA_vs_control	1.58452	2.99907	0.00205473	up
Spc25	ATRA_vs_control_PB-4_vs_control	-1.47409	0.35996	2.22045e-16	down	-1.26217	0.416917	4.06897e-13	down
Spdl1	ATRA_vs_control_PB-4_vs_control	-1.57744	0.335077	0	down	-1.79754	0.287665	0	down
Spta1	ATRA_vs_control	-2.22728	0.213561	0.00340513	down
Srcin1	ATRA_vs_control_PB-4_vs_control	1.79441	3.46874	5.70215e-07	up	5.61073	48.8649	0	up
Srr	ATRA_vs_control_PB-4_vs_control	1.22508	2.33769	0.028024	up	1.68096	3.20641	0	up
St3gal3	ATRA_vs_control	1.0262	2.03665	2.03729e-07	up
St6gal1	ATRA_vs_control_PB-4_vs_control	1.6244	3.08315	2.72869e-06	up	1.37139	2.5872	0	up
Stap2	ATRA_vs_control	1.04551	2.0641	1.64333e-05	up
Stard10	ATRA_vs_control_PB-4_vs_control	1.82004	3.53091	0.00017743	up	4.73586	26.6463	2.61395e-09	up
Stard13	ATRA_vs_control	1.80526	3.49493	0.000196742	up
Stard4	ATRA_vs_control	-1.2785	0.412225	1.09948e-06	down
Stc1	ATRA_vs_control_PB-4_vs_control	-2.89496	0.134441	0.00101478	down	3.65659	12.6108	0	up
Stil	ATRA_vs_control_PB-4_vs_control	-1.07886	0.473402	0.00892345	down	-1.24832	0.420939	0.0082074	down
Styxl1	ATRA_vs_control_PB-4_vs_control	1.86242	3.63617	0.0294046	up	1.76926	3.4088	0.0204067	up
Suox	ATRA_vs_control_PB-4_vs_control	1.0011	2.00153	0	up	2.04617	4.13009	0	up
Susd1	ATRA_vs_control	-1.22928	0.426529	0.000347353	down
Suv39h2	ATRA_vs_control_PB-4_vs_control	-1.20294	0.434391	2.03442e-11	down	-1.52709	0.346976	0	down
Syne3	ATRA_vs_control	-1.25369	0.419375	0.00137957	down
Synpo	ATRA_vs_control	1.62066	3.07516	5.26426e-08	up
Syt7	ATRA_vs_control_PB-4_vs_control	3.57682	11.9325	0	up	3.98507	15.8353	0	up
Tagln2	ATRA_vs_control	-1.00003	0.49999	6.70375e-05	down
Tbx2	ATRA_vs_control	3.22469	9.34821	1.24043e-07	up
Tcea2	ATRA_vs_control	1.36516	2.57605	0	up
Tcn2	ATRA_vs_control_PB-4_vs_control	1.25665	2.3894	0.00100309	up	1.16956	2.24943	0.000565931	up
Tcp11l2	ATRA_vs_control_PB-4_vs_control	1.26976	2.41121	0	up	1.39724	2.63397	0	up
Tead4	ATRA_vs_control	-1.66995	0.314264	0	down
Tecrl	ATRA_vs_control	-1.4543	0.364932	0.00121739	down
Tet1	ATRA_vs_control	-1.10939	0.46349	0.0309661	down
Tfap2a	ATRA_vs_control	-1.41535	0.374918	0	down
Tgfb1	ATRA_vs_control_PB-4_vs_control	1.39376	2.62763	1.32617e-07	up	1.64357	3.12437	0	up
Tgm2	ATRA_vs_control_PB-4_vs_control	5.24498	37.9224	0	up	4.9392	30.6795	1.38687e-09	up
Thnsl2	ATRA_vs_control_PB-4_vs_control	1.65743	3.15454	1.22236e-13	up	2.68564	6.43366	1.11171e-07	up
Timp3	ATRA_vs_control_PB-4_vs_control	3.02999	8.16806	0.000166664	up	1.13621	2.19802	7.61234e-09	up
Timp4	ATRA_vs_control_PB-4_vs_control	-4.60635	0.0410534	1.64313e-13	down	3.1612	8.94576	4.31343e-11	up
Tipin	ATRA_vs_control	-1.06855	0.476799	0	down
Tmcc3	ATRA_vs_control	-1.2043	0.433979	0	down
Tmem117	ATRA_vs_control_PB-4_vs_control	1.23562	2.35483	0.0109608	up	2.20038	4.596	1.57254e-11	up
Tmem134	ATRA_vs_control	1.2966	2.4565	0.0369302	up
Tmem179	ATRA_vs_control	2.67868	6.4027	0.00666698	up
Tmem194	ATRA_vs_control	-1.03076	0.489452	0.00734887	down
Tmem205	ATRA_vs_control	1.18917	2.28021	0.0266376	up
Tmem217	ATRA_vs_control_PB-4_vs_control	5.27391	38.6907	0.000211115	up	5.27375	38.6862	0.02303	up
Tmem42	ATRA_vs_control	1.09072	2.12981	7.92441e-11	up
Tmem53	ATRA_vs_control_PB-4_vs_control	1.08542	2.122	0.000102871	up	2.04036	4.11349	0.00816718	up
Tmem8	ATRA_vs_control_PB-4_vs_control	1.66004	3.16026	0	up	2.10807	4.31114	0	up
Tmem82	ATRA_vs_control_PB-4_vs_control	7.36884	165.288	0.000173365	up	6.78308	110.131	6.50754e-08	up
Tmie	ATRA_vs_control_PB-4_vs_control	2.00086	4.00238	0.0102239	up	3.6045	12.1636	1.03674e-08	up
Tmprss5	ATRA_vs_control	-1.79258	0.288655	2.57884e-05	down
Tnfrsf1b	ATRA_vs_control	3.54474	11.67	0.00029122	up
Top2a	ATRA_vs_control_PB-4_vs_control	-1.58984	0.332208	2.09652e-08	down	-1.64603	0.319518	7.76678e-08	down
Topbp1	ATRA_vs_control_PB-4_vs_control	-1.05725	0.480548	1.01228e-09	down	-1.22097	0.428995	2.62013e-14	down
Tph1	ATRA_vs_control_PB-4_vs_control	-4.43373	0.0462715	0.000227424	down	3.0865	8.49434	1.03397e-11	up
Tpm4	ATRA_vs_control	-1.11545	0.461547	0	down
Tpt1	ATRA_vs_control	1.1429	2.20825	0.000559474	up
Trib1	ATRA_vs_control	1.17752	2.26188	3.84411e-06	up
Trib3	ATRA_vs_control	3.67614	12.7828	0.00259376	up
Trim59	ATRA_vs_control	-1.261	0.417255	0.00621792	down
Trip13	ATRA_vs_control_PB-4_vs_control	-1.15969	0.447609	8.10463e-15	down	-1.4793	0.358662	0	down
Trpm1	ATRA_vs_control	1.01269	2.01767	0.00284426	up
Trpm3	ATRA_vs_control	3.04231	8.23807	4.53118e-05	up
Tslp	ATRA_vs_control_PB-4_vs_control	-2.02669	0.245418	0.00832268	down	-1.84044	0.279237	0.0158593	down
Tspan2	ATRA_vs_control	-2.34843	0.19636	0.0124245	down
Ttc6	ATRA_vs_control_PB-4_vs_control	1.39723	2.63395	0.0211442	up	2.06996	4.19876	0	up
Ttk	ATRA_vs_control_PB-4_vs_control	-1.52107	0.348426	1.41334e-06	down	-1.61584	0.326276	9.8186e-07	down
Ttll11	ATRA_vs_control_PB-4_vs_control	3.73978	13.3594	0.0494963	up	2.18489	4.54692	0.00112768	up
Tube1	ATRA_vs_control	-1.0547	0.481398	0	down
Txnrd1	ATRA_vs_control	1.09131	2.13067	0.00738713	up
Uba7	ATRA_vs_control	1.28707	2.44032	0	up
Ufd1l	ATRA_vs_control	1.38856	2.61818	1.07175e-06	up
Ugp2	ATRA_vs_control	-1.28047	0.41166	0.000610651	down
Uhrf1bp1	ATRA_vs_control	1.13274	2.19274	0.0082713	up
Unc13a	ATRA_vs_control_PB-4_vs_control	1.70332	3.2565	5.95509e-07	up	2.77276	6.83412	1.4633e-08	up
Unc5b	ATRA_vs_control_PB-4_vs_control	1.25769	2.39112	0.000466385	up	2.31729	4.98396	2.20812e-09	up
Unc5c	ATRA_vs_control	-1.70086	0.307603	0	down
Unc93b1	ATRA_vs_control_PB-4_vs_control	1.09195	2.13162	2.30717e-06	up	2.41266	5.32457	9.0522e-05	up
Ush1g	ATRA_vs_control_PB-4_vs_control	2.54898	5.85218	1.83079e-05	up	6.75856	108.276	0	up
Usp11	ATRA_vs_control	1.325	2.50532	1.05168e-05	up
Vdr	ATRA_vs_control_PB-4_vs_control	4.17382	18.0487	0	up	4.12775	17.4814	0	up
Vgll3	ATRA_vs_control	-1.00126	0.499564	3.55435e-10	down
Vil1	ATRA_vs_control	2.07132	4.2027	8.74117e-06	up
Vim	ATRA_vs_control	-1.98525	0.25257	3.42843e-06	down
Vps52	ATRA_vs_control	-1.7934	0.288492	6.23012e-11	down
Wars	ATRA_vs_control	1.54887	2.92588	1.00421e-05	up
Wdhd1	ATRA_vs_control_PB-4_vs_control	-1.45116	0.365726	1.81888e-05	down	-1.45379	0.365061	5.52414e-05	down
Wdr76	ATRA_vs_control_PB-4_vs_control	-1.18623	0.43945	1.39371e-07	down	-1.01305	0.495498	0.000442506	down
Wee1	ATRA_vs_control	-1.40451	0.377745	0	down
Wfdc3	ATRA_vs_control	4.3549	20.4624	0.00391411	up
Wfs1	ATRA_vs_control_PB-4_vs_control	1.88032	3.68156	6.676e-11	up	1.92346	3.79332	2.18762e-08	up
Xdh	ATRA_vs_control_PB-4_vs_control	-2.50244	0.176478	0.00773327	down	2.22819	4.68547	0.000717267	up
Xylt1	ATRA_vs_control	-1.99761	0.250415	0	down
Ydjc	ATRA_vs_control_PB-4_vs_control	1.39986	2.63875	2.10775e-05	up	1.5998	3.03102	0.00965483	up
Ypel3	ATRA_vs_control_PB-4_vs_control	1.04085	2.05743	6.35001e-05	up	1.29371	2.45157	0.0357335	up
Zbtb7b	ATRA_vs_control_PB-4_vs_control	1.19198	2.28467	4.95584e-10	up	1.39309	2.6264	0.00337691	up
Zdhhc14	ATRA_vs_control_PB-4_vs_control	1.07638	2.10873	5.3183e-05	up	1.47502	2.77987	8.80612e-11	up
Zfhx2	ATRA_vs_control_PB-4_vs_control	2.14459	4.42165	3.74883e-10	up	2.36672	5.15769	0	up
Zfp296	ATRA_vs_control	1.20448	2.30454	0.0254039	up
Zfp691	ATRA_vs_control_PB-4_vs_control	1.26761	2.40762	0	up	1.32444	2.50435	0	up
Zfp703	ATRA_vs_control_PB-4_vs_control	-1.28491	0.410396	2.93099e-14	down	1.67413	3.19127	1.64069e-12	up
Zfp850	ATRA_vs_control	-1.56028	0.339086	0.000149877	down
Zfp947	ATRA_vs_control	-1.07767	0.473793	0.000842316	down
Zfr2	ATRA_vs_control_PB-4_vs_control	1.76358	3.3954	0.0332985	up	2.28442	4.87167	8.32667e-15	up
Zic1	ATRA_vs_control	-1.12599	0.458187	0.00127483	down
Zkscan7	ATRA_vs_control	1.22793	2.34231	0.00712516	up
Zmynd12	ATRA_vs_control_PB-4_vs_control	1.67438	3.19183	0.00716818	up	1.44628	2.72505	0.0288049	up
Zpld1	ATRA_vs_control_PB-4_vs_control	2.56227	5.90636	1.43469e-09	up	2.25407	4.77027	7.50924e-05	up
Zswim7	ATRA_vs_control	1.43753	2.70858	1.77636e-15	up
Zwilch	ATRA_vs_control_PB-4_vs_control	-1.02419	0.491685	5.42836e-09	down	-1.44977	0.366079	7.17593e-12	down
