# Supplementary material for: A noncoding regulatory RNA Gm31932 induces cell cycle arrest and differentiation in melanoma via the miR-344d-3-5p/Prc1 (and Nuf2) axis
Source: Cell Death Dis. 2022 Apr 7;13(4):314. doi: 10.1038/s41419-022-04736-6 (PMC8990078; doi:10.1038/s41419-022-04736-6)
Supplement: Supplementary file 20 — Supplementary Data 6 [file 41419_2022_4736_MOESM20_ESM.xlsx]

## Sheet: Sheet1
Supplementary Data 6 PB-4_vs_control.All_mRNA
AccID	OverlapInfo	log2FC_ATRA_vs_control	FoldChange_ATRA_vs_control	FDR_ATRA_vs_control	Style_ATRA_vs_control	log2FC_PB-4_vs_control	FoldChange_PB-4_vs_control	FDR_PB-4_vs_control	Style_PB-4_vs_control
1810010H24Rik	ATRA_vs_control_PB-4_vs_control	1.23995	2.36191	4.89412e-06	up	2.31822	4.98715	0	up
2010107G23Rik	ATRA_vs_control_PB-4_vs_control	1.76348	3.39516	0.0229354	up	4.00825	16.0918	4.0095e-07	up
2810417H13Rik	ATRA_vs_control_PB-4_vs_control	-1.71283	0.305061	0	down	-1.56475	0.338036	0	down
6030419C18Rik	ATRA_vs_control_PB-4_vs_control	2.12911	4.37447	1.11307e-05	up	5.21769	37.2118	0	up
6430548M08Rik	ATRA_vs_control_PB-4_vs_control	1.09077	2.12988	2.00082e-08	up	2.13319	4.38685	0	up
Abcc10	ATRA_vs_control_PB-4_vs_control	1.00818	2.01137	2.21489e-13	up	1.06662	2.09452	8.32019e-09	up
Abhd3	ATRA_vs_control_PB-4_vs_control	1.35198	2.55262	0.00116409	up	2.52385	5.75114	0	up
Abi3	ATRA_vs_control_PB-4_vs_control	1.44213	2.71721	7.18281e-12	up	1.72033	3.29512	0.000425095	up
Ablim1	ATRA_vs_control_PB-4_vs_control	-1.06104	0.479287	0	down	1.7255	3.30694	0	up
Acacb	ATRA_vs_control_PB-4_vs_control	2.28626	4.87791	0.000523538	up	2.39557	5.26184	0	up
Ace	ATRA_vs_control_PB-4_vs_control	4.02053	16.2293	0	up	6.75353	107.898	1.68321e-07	up
Ackr3	ATRA_vs_control_PB-4_vs_control	-4.47348	0.045014	4.16125e-07	down	2.58423	5.99696	4.95959e-05	up
Acot11	ATRA_vs_control_PB-4_vs_control	1.0058	2.00806	1.28643e-06	up	3.55324	11.7391	0	up
Acot2	ATRA_vs_control_PB-4_vs_control	3.20819	9.24189	0.00370376	up	1.18954	2.28081	5.7697e-10	up
Acoxl	ATRA_vs_control_PB-4_vs_control	2.56745	5.9276	4.42364e-06	up	3.55031	11.7152	0	up
Acp7	ATRA_vs_control_PB-4_vs_control	3.80615	13.9884	0.00580019	up	3.25199	9.5268	0.00654899	up
Adam12	ATRA_vs_control_PB-4_vs_control	-1.36249	0.38891	0.0250241	down	-2.24734	0.210612	0.00491224	down
Adcy5	ATRA_vs_control_PB-4_vs_control	2.31403	4.97272	0.0424872	up	6.6145	97.9856	0	up
Adgre5	ATRA_vs_control_PB-4_vs_control	1.0455	2.06409	0.0243129	up	2.08581	4.24512	2.5091e-14	up
Afap1l2	ATRA_vs_control_PB-4_vs_control	1.27476	2.41959	0	up	2.41239	5.32354	0	up
Akap12	ATRA_vs_control_PB-4_vs_control	2.4887	5.61271	1.16868e-08	up	1.13563	2.19714	0	up
Akap3	ATRA_vs_control_PB-4_vs_control	2.03124	4.08756	0.0293812	up	4.02407	16.2691	0	up
Akr1b7	ATRA_vs_control_PB-4_vs_control	5.98753	63.4494	5.92461e-06	up	2.87801	7.35135	0	up
Aldh1a3	ATRA_vs_control_PB-4_vs_control	-1.89892	0.268143	6.64908e-11	down	1.54867	2.92547	0	up
Als2cl	ATRA_vs_control_PB-4_vs_control	1.13591	2.19757	0.00627687	up	3.63089	12.3882	0	up
Amd1	ATRA_vs_control_PB-4_vs_control	-1.00895	0.496908	1.23074e-08	down	-1.18869	0.4387	4.46537e-08	down
Amd2	ATRA_vs_control_PB-4_vs_control	-1.04695	0.483992	1.44329e-15	down	-1.19804	0.435866	1.45337e-07	down
Angptl6	ATRA_vs_control_PB-4_vs_control	4.10575	17.2169	0.000855795	up	1.88388	3.69067	1.59828e-12	up
Ank1	ATRA_vs_control_PB-4_vs_control	1.28705	2.44029	0.0139347	up	3.02399	8.13414	6.66134e-15	up
Anln	ATRA_vs_control_PB-4_vs_control	-1.62933	0.323238	3.08175e-07	down	-1.66889	0.314496	6.80399e-06	down
Anxa1	ATRA_vs_control_PB-4_vs_control	-1.54182	0.343451	0	down	-1.42625	0.372097	1.7378e-09	down
Apln	ATRA_vs_control_PB-4_vs_control	-2.7431	0.149364	1.13552e-07	down	1.02631	2.03681	0.00712542	up
Apobec1	ATRA_vs_control_PB-4_vs_control	1.21063	2.31439	0.0446307	up	1.15259	2.22312	7.17694e-06	up
Arhgap11a	ATRA_vs_control_PB-4_vs_control	-1.15365	0.449487	1.11499e-09	down	-1.01587	0.494531	0	down
Arhgef19	ATRA_vs_control_PB-4_vs_control	1.45197	2.73581	3.44169e-15	up	2.72851	6.62772	0.000362643	up
Armc2	ATRA_vs_control_PB-4_vs_control	1.92254	3.79091	0	up	1.19225	2.28509	0.000451341	up
Aspm	ATRA_vs_control_PB-4_vs_control	-1.46677	0.36179	1.92866e-05	down	-1.83429	0.280429	1.74783e-06	down
Atad2	ATRA_vs_control_PB-4_vs_control	-1.4916	0.355617	3.33322e-12	down	-1.64073	0.320693	1.33227e-15	down
Atad5	ATRA_vs_control_PB-4_vs_control	-1.60149	0.329537	0.000253538	down	-1.53485	0.345116	0.00167089	down
Atp2b4	ATRA_vs_control_PB-4_vs_control	1.56648	2.9618	0.000319249	up	6.27289	77.3262	0	up
B3gnt3	ATRA_vs_control_PB-4_vs_control	1.67098	3.18432	0	up	2.47464	5.55828	0	up
Bard1	ATRA_vs_control_PB-4_vs_control	-1.45225	0.36545	1.65934e-12	down	-1.10607	0.464557	6.77933e-08	down
BC034090	ATRA_vs_control_PB-4_vs_control	-1.37046	0.386767	0.000963715	down	2.45791	5.4942	0.00156252	up
BC055324	ATRA_vs_control_PB-4_vs_control	-1.19608	0.436459	5.0532e-05	down	-1.11701	0.46105	0.000684672	down
Bcl3	ATRA_vs_control_PB-4_vs_control	3.04634	8.26112	0	up	1.96244	3.89719	0.000214826	up
Blm	ATRA_vs_control_PB-4_vs_control	-1.31932	0.400724	0.00187169	down	-1.28656	0.409926	0.0146443	down
Brca1	ATRA_vs_control_PB-4_vs_control	-1.59658	0.33066	1.57587e-05	down	-1.35087	0.392056	0.000697903	down
Brip1	ATRA_vs_control_PB-4_vs_control	-1.98795	0.252098	6.31388e-05	down	-1.4227	0.373013	0.034958	down
Bub1	ATRA_vs_control_PB-4_vs_control	-1.78264	0.29065	2.66454e-15	down	-1.68714	0.310541	5.973e-14	down
C330027C09Rik	ATRA_vs_control_PB-4_vs_control	-1.65584	0.317352	1.9316e-08	down	-2.19244	0.218781	2.94071e-11	down
Cables1	ATRA_vs_control_PB-4_vs_control	-1.08404	0.471705	0.00336113	down	1.19801	2.29422	0	up
Cabp1	ATRA_vs_control_PB-4_vs_control	1.70495	3.26017	2.9193e-05	up	2.6486	6.2706	0	up
Cacnb4	ATRA_vs_control_PB-4_vs_control	-1.57402	0.335872	0.0096985	down	1.11235	2.16197	0.0207164	up
Camk2n1	ATRA_vs_control_PB-4_vs_control	2.51636	5.72137	0	up	1.70268	3.25506	0	up
Car11	ATRA_vs_control_PB-4_vs_control	1.90617	3.74813	1.78028e-05	up	2.21969	4.65794	4.70656e-06	up
Card10	ATRA_vs_control_PB-4_vs_control	5.08321	33.8999	0.000123882	up	4.69378	25.8803	2.85141e-08	up
Casc5	ATRA_vs_control_PB-4_vs_control	-1.74038	0.299291	8.40191e-05	down	-1.79366	0.288439	0.000120177	down
Casp4	ATRA_vs_control_PB-4_vs_control	3.05831	8.32995	6.34643e-06	up	1.40774	2.65322	0.00218685	up
Casp8ap2	ATRA_vs_control_PB-4_vs_control	-1.40556	0.377473	0.00250078	down	-1.36885	0.387199	0.00454928	down
Ccdc103	ATRA_vs_control_PB-4_vs_control	1.40254	2.64367	7.63222e-06	up	2.01314	4.03658	2.09832e-14	up
Ccdc15	ATRA_vs_control_PB-4_vs_control	-1.24499	0.421909	0	down	-1.10118	0.466134	0	down
Ccdc18	ATRA_vs_control_PB-4_vs_control	-1.61368	0.326765	0.0314266	down	-1.48294	0.357758	0.0432784	down
Ccdc62	ATRA_vs_control_PB-4_vs_control	1.00106	2.00147	0.00273244	up	1.26764	2.40768	0.0206479	up
Ccna2	ATRA_vs_control_PB-4_vs_control	-1.37438	0.385719	0	down	-1.63707	0.32151	0	down
Ccnb1	ATRA_vs_control_PB-4_vs_control	-1.29446	0.407689	0	down	-1.39115	0.381261	0	down
Ccnd1	ATRA_vs_control_PB-4_vs_control	-1.09635	0.467698	0.0040887	down	-1.4332	0.370309	3.73247e-06	down
Ccne2	ATRA_vs_control_PB-4_vs_control	-2.56315	0.169206	3.60598e-08	down	-1.94773	0.259225	6.22448e-05	down
Cd276	ATRA_vs_control_PB-4_vs_control	1.40092	2.64071	0	up	2.50478	5.67563	0	up
Cd38	ATRA_vs_control_PB-4_vs_control	3.43112	10.7862	0.000660478	up	2.21986	4.6585	9.6712e-06	up
Cd74	ATRA_vs_control_PB-4_vs_control	3.95088	15.4644	0.00536012	up	4.13459	17.5645	2.35667e-12	up
Cda	ATRA_vs_control_PB-4_vs_control	4.98527	31.6749	4.64333e-09	up	4.45153	21.8798	6.81548e-10	up
Cdc25c	ATRA_vs_control_PB-4_vs_control	-1.06465	0.478088	0	down	-1.22272	0.428475	1.22125e-15	down
Cdc6	ATRA_vs_control_PB-4_vs_control	-1.34799	0.392839	5.37452e-06	down	-1.51977	0.34874	0	down
Cdc7	ATRA_vs_control_PB-4_vs_control	-1.3863	0.382545	0.000166092	down	-1.09283	0.468842	0.00665204	down
Cdca2	ATRA_vs_control_PB-4_vs_control	-1.08403	0.471711	7.50438e-09	down	-1.47242	0.360378	0	down
Cebpb	ATRA_vs_control_PB-4_vs_control	2.04361	4.12276	0	up	1.70456	3.25931	0.000130534	up
Cenpe	ATRA_vs_control_PB-4_vs_control	-1.54812	0.341956	0.000239827	down	-1.79786	0.287601	5.92477e-05	down
Cenpf	ATRA_vs_control_PB-4_vs_control	-1.61825	0.32573	0.0138881	down	-1.8552	0.276394	0.00507922	down
Cenph	ATRA_vs_control_PB-4_vs_control	-1.46507	0.362218	1.06803e-13	down	-1.51696	0.349421	2.91989e-14	down
Cenpi	ATRA_vs_control_PB-4_vs_control	-1.49348	0.355155	8.53306e-12	down	-1.43655	0.36945	2.65956e-10	down
Cenpk	ATRA_vs_control_PB-4_vs_control	-1.14577	0.451948	1.82368e-06	down	-1.61897	0.325567	2.36371e-11	down
Cenpq	ATRA_vs_control_PB-4_vs_control	-1.31087	0.403079	6.82685e-06	down	-1.58781	0.332676	1.18601e-06	down
Cep152	ATRA_vs_control_PB-4_vs_control	-1.43675	0.369399	6.77584e-06	down	-1.20493	0.43379	0.00393599	down
Cep192	ATRA_vs_control_PB-4_vs_control	-1.02107	0.49275	0.00837012	down	-1.23621	0.424485	0.00197209	down
Cep55	ATRA_vs_control_PB-4_vs_control	-1.38363	0.383254	0.000419363	down	-1.50417	0.352533	0.00117852	down
Cfap100	ATRA_vs_control_PB-4_vs_control	-2.08874	0.235085	1.61599e-06	down	1.97308	3.92606	0	up
Cfap54	ATRA_vs_control_PB-4_vs_control	-1.05745	0.480481	9.57112e-12	down	-2.02537	0.245642	0	down
Chek1	ATRA_vs_control_PB-4_vs_control	-1.74788	0.29774	3.24643e-06	down	-2.06313	0.239297	5.95842e-07	down
Chrnb2	ATRA_vs_control_PB-4_vs_control	1.09163	2.13115	0.00059413	up	1.492	2.81279	0	up
Chrnb4	ATRA_vs_control_PB-4_vs_control	1.38861	2.61826	5.95617e-07	up	2.68943	6.45058	0	up
Cideb	ATRA_vs_control_PB-4_vs_control	2.35902	5.13023	0.0309215	up	3.98471	15.8313	0	up
Ckap2	ATRA_vs_control_PB-4_vs_control	-1.27469	0.413315	1.91078e-10	down	-1.07956	0.473173	0.000473974	down
Clspn	ATRA_vs_control_PB-4_vs_control	-1.53905	0.344111	1.42849e-08	down	-1.20994	0.432286	1.86199e-06	down
Clvs1	ATRA_vs_control_PB-4_vs_control	-1.74078	0.299209	0	down	-1.19566	0.436586	0	down
Creb3l1	ATRA_vs_control_PB-4_vs_control	1.46628	2.76308	0.0155681	up	3.07135	8.40559	0	up
Ctsf	ATRA_vs_control_PB-4_vs_control	1.27773	2.42457	2.51584e-09	up	2.20166	4.60009	9.31902e-09	up
Ctsh	ATRA_vs_control_PB-4_vs_control	1.2039	2.30361	0	up	2.04061	4.1142	0	up
Cyp2j9	ATRA_vs_control_PB-4_vs_control	1.08127	2.11591	0.0145854	up	1.74501	3.35197	1.97837e-10	up
Dagla	ATRA_vs_control_PB-4_vs_control	2.69577	6.47899	1.66817e-11	up	1.10111	2.14519	7.36831e-09	up
Dand5	ATRA_vs_control_PB-4_vs_control	1.22733	2.34133	7.36387e-09	up	1.05911	2.08364	2.68951e-08	up
Dbp	ATRA_vs_control_PB-4_vs_control	1.41717	2.67062	0	up	2.46595	5.5249	1.24263e-07	up
Ddias	ATRA_vs_control_PB-4_vs_control	-1.46174	0.363054	0.00276772	down	-1.31229	0.402682	0.0107795	down
Ddit3	ATRA_vs_control_PB-4_vs_control	2.27597	4.84322	0.0268227	up	-1.02988	0.489751	9.23027e-05	down
Ddo	ATRA_vs_control_PB-4_vs_control	2.36375	5.14705	0.0106198	up	4.18021	18.1287	0	up
Dek	ATRA_vs_control_PB-4_vs_control	-1.35689	0.390423	1.28996e-06	down	-1.6655	0.315235	5.45984e-09	down
Depdc1a	ATRA_vs_control_PB-4_vs_control	-1.64632	0.319453	2.92886e-09	down	-1.77701	0.291788	1.03462e-11	down
Depdc1b	ATRA_vs_control_PB-4_vs_control	-1.13233	0.456178	6.9306e-06	down	-1.22402	0.428089	2.03647e-11	down
Dhfr	ATRA_vs_control_PB-4_vs_control	-1.61695	0.326024	0	down	-1.19877	0.435646	3.88578e-15	down
Dhrs3	ATRA_vs_control_PB-4_vs_control	6.93937	122.732	0	up	1.78094	3.43649	9.04366e-05	up
Dlgap5	ATRA_vs_control_PB-4_vs_control	-1.25019	0.420394	2.76212e-09	down	-1.24919	0.420685	1.95272e-08	down
Dlx2	ATRA_vs_control_PB-4_vs_control	1.32072	2.4979	0.0272157	up	2.34897	5.09459	0	up
Dlx6	ATRA_vs_control_PB-4_vs_control	1.43908	2.71148	0.000200521	up	1.48424	2.7977	0.000404553	up
Dnhd1	ATRA_vs_control_PB-4_vs_control	1.38163	2.60562	0.00662997	up	1.15192	2.2221	4.12258e-07	up
Dscc1	ATRA_vs_control_PB-4_vs_control	-1.29888	0.406443	0.00162301	down	-1.13611	0.454985	1.44484e-05	down
Dtl	ATRA_vs_control_PB-4_vs_control	-1.54019	0.34384	5.39543e-07	down	-1.51529	0.349827	4e-06	down
Dtx4	ATRA_vs_control_PB-4_vs_control	2.18583	4.54989	0.00113382	up	2.07261	4.20646	0	up
Dysf	ATRA_vs_control_PB-4_vs_control	1.64751	3.13293	7.16866e-05	up	3.83472	14.2681	0	up
Ect2	ATRA_vs_control_PB-4_vs_control	-1.29659	0.407086	3.91798e-07	down	-1.82144	0.282938	1.10277e-11	down
Efhd1	ATRA_vs_control_PB-4_vs_control	4.16611	17.9524	0	up	3.99208	15.9124	0	up
Efna4	ATRA_vs_control_PB-4_vs_control	1.00285	2.00395	0.000528625	up	1.95573	3.87912	8.69567e-11	up
Eme1	ATRA_vs_control_PB-4_vs_control	-1.22025	0.429208	9.7653e-12	down	-1.48813	0.356475	3.36543e-10	down
Epha4	ATRA_vs_control_PB-4_vs_control	-1.34532	0.393568	0.00905235	down	1.94767	3.85752	8.3014e-08	up
Ercc6l	ATRA_vs_control_PB-4_vs_control	-1.56357	0.338313	0	down	-1.2508	0.420217	0	down
Esco2	ATRA_vs_control_PB-4_vs_control	-1.97365	0.254608	1.06564e-08	down	-1.95489	0.257941	6.53672e-08	down
Etaa1	ATRA_vs_control_PB-4_vs_control	-1.39463	0.380341	5.19398e-06	down	-1.46797	0.36149	1.57177e-05	down
Exo1	ATRA_vs_control_PB-4_vs_control	-1.32272	0.399781	1.72986e-11	down	-1.29462	0.407643	0	down
Fam111a	ATRA_vs_control_PB-4_vs_control	-2.27133	0.207139	1.00324e-07	down	-1.51017	0.351071	0.000277062	down
Fam222a	ATRA_vs_control_PB-4_vs_control	2.27644	4.84481	0	up	2.4823	5.58787	3.59463e-06	up
Fam71e1	ATRA_vs_control_PB-4_vs_control	1.07699	2.10963	0.000191035	up	1.47086	2.77186	0.00484997	up
Fancb	ATRA_vs_control_PB-4_vs_control	-1.79554	0.288064	3.33067e-15	down	-2.15717	0.224196	0	down
Fancd2	ATRA_vs_control_PB-4_vs_control	-1.16	0.447513	0.000498271	down	-1.38864	0.381925	0.00155692	down
Fas	ATRA_vs_control_PB-4_vs_control	1.98847	3.96817	0.0284222	up	3.4167	10.679	1.56867e-11	up
Fblim1	ATRA_vs_control_PB-4_vs_control	2.0289	4.08092	0.0474026	up	3.6688	12.718	1.20894e-11	up
Fbxl16	ATRA_vs_control_PB-4_vs_control	1.80375	3.49127	0.00276179	up	6.2239	74.7447	0	up
Fbxo5	ATRA_vs_control_PB-4_vs_control	-1.67211	0.313794	7.9603e-14	down	-1.68775	0.31041	1.88738e-15	down
Fez1	ATRA_vs_control_PB-4_vs_control	1.3684	2.58184	1.04361e-14	up	1.5861	3.00237	6.7107e-07	up
Fgf1	ATRA_vs_control_PB-4_vs_control	1.62682	3.08831	0.000391265	up	1.95548	3.87845	0	up
Fignl1	ATRA_vs_control_PB-4_vs_control	-1.49144	0.355657	0	down	-1.21401	0.43107	8.65974e-15	down
Flnc	ATRA_vs_control_PB-4_vs_control	1.35256	2.55365	0.000115076	up	4.14603	17.7043	0	up
Fmod	ATRA_vs_control_PB-4_vs_control	4.2509	19.0392	0.0398177	up	6.65064	100.472	2.60535e-07	up
Fut4	ATRA_vs_control_PB-4_vs_control	2.50597	5.68033	0.00066914	up	3.35237	10.2132	1.00425e-07	up
Fxyd1	ATRA_vs_control_PB-4_vs_control	3.10526	8.60552	0.00089633	up	6.28213	77.8233	1.13576e-13	up
Galnt16	ATRA_vs_control_PB-4_vs_control	3.31453	9.94884	0.00187963	up	7.93702	245.066	3.15785e-10	up
Gdpd5	ATRA_vs_control_PB-4_vs_control	4.58576	24.0133	0	up	2.76798	6.81155	0	up
Gen1	ATRA_vs_control_PB-4_vs_control	-1.55808	0.339602	4.21356e-08	down	-1.26573	0.415889	9.30105e-05	down
Gfap	ATRA_vs_control_PB-4_vs_control	1.87353	3.66427	1.15698e-07	up	2.23793	4.71719	9.11271e-13	up
Gm14295	ATRA_vs_control_PB-4_vs_control	-1.07342	0.475191	0.0494882	down	-1.09301	0.468781	0.0447532	down
Gm17778	ATRA_vs_control_PB-4_vs_control	-2.74598	0.149065	6.24794e-06	down	-1.3917	0.381116	0.0488112	down
Gnb4	ATRA_vs_control_PB-4_vs_control	-1.5055	0.352208	2.26231e-05	down	1.16646	2.2446	0.000216453	up
Gpld1	ATRA_vs_control_PB-4_vs_control	1.06071	2.08595	0.00409367	up	1.08404	2.11996	0.00120612	up
Gpr179	ATRA_vs_control_PB-4_vs_control	4.62255	24.6334	0	up	4.77734	27.4234	1.41942e-12	up
Gpr37	ATRA_vs_control_PB-4_vs_control	1.0297	2.0416	2.28034e-08	up	3.06425	8.36436	0	up
Gprc5b	ATRA_vs_control_PB-4_vs_control	2.40549	5.29816	0.000347013	up	3.0591	8.3345	7.92699e-14	up
Gramd1c	ATRA_vs_control_PB-4_vs_control	-1.58643	0.332996	0.0185177	down	1.55817	2.9448	0.0223175	up
Grtp1	ATRA_vs_control_PB-4_vs_control	2.28792	4.88352	0.000922847	up	5.208	36.9628	3.94129e-14	up
Guca1a	ATRA_vs_control_PB-4_vs_control	1.2836	2.43445	9.59533e-10	up	2.00659	4.01831	9.86988e-14	up
H2-K1	ATRA_vs_control_PB-4_vs_control	1.81576	3.52046	0.0294199	up	3.62932	12.3747	9.46376e-10	up
Hat1	ATRA_vs_control_PB-4_vs_control	-1.0238	0.49182	1.55431e-15	down	-1.24006	0.423356	0	down
Hdac11	ATRA_vs_control_PB-4_vs_control	1.14961	2.21854	0.0302952	up	1.84954	3.60385	0	up
Heg1	ATRA_vs_control_PB-4_vs_control	1.31226	2.48329	1.10847e-05	up	1.89336	3.71499	0	up
Hells	ATRA_vs_control_PB-4_vs_control	-1.74082	0.299199	7.02555e-05	down	-1.90984	0.266123	4.18099e-05	down
Hivep3	ATRA_vs_control_PB-4_vs_control	1.20446	2.30451	0.0210196	up	1.75969	3.38626	5.72615e-05	up
Hlf	ATRA_vs_control_PB-4_vs_control	2.16796	4.49386	0	up	3.38056	10.4148	0	up
Hmga2	ATRA_vs_control_PB-4_vs_control	-1.47959	0.358591	0	down	-1.83289	0.280702	0	down
Hmgb1	ATRA_vs_control_PB-4_vs_control	-1.09792	0.467191	1.04206e-12	down	-1.26193	0.416984	5.93281e-12	down
Hmgb2	ATRA_vs_control_PB-4_vs_control	-1.16257	0.446717	0.00280998	down	-1.30093	0.405865	6.07164e-07	down
Hmmr	ATRA_vs_control_PB-4_vs_control	-1.49482	0.354826	4.21104e-10	down	-1.77346	0.292507	2.02111e-11	down
Hs3st1	ATRA_vs_control_PB-4_vs_control	-1.72866	0.301732	0.011826	down	3.54777	11.6946	0	up
Hspb7	ATRA_vs_control_PB-4_vs_control	1.90662	3.7493	0.000920897	up	5.06221	33.41	0	up
Icosl	ATRA_vs_control_PB-4_vs_control	-1.12427	0.458734	0.0295703	down	2.10485	4.30154	9.69455e-09	up
Id2	ATRA_vs_control_PB-4_vs_control	-1.06203	0.478959	7.33746e-13	down	-1.92519	0.263306	0	down
Idi1	ATRA_vs_control_PB-4_vs_control	-1.06074	0.479387	1.22543e-06	down	-1.51022	0.351058	0	down
Il1r1	ATRA_vs_control_PB-4_vs_control	-3.45701	0.0910621	0.0101332	down	3.03278	8.18384	1.3495e-05	up
Il4ra	ATRA_vs_control_PB-4_vs_control	2.32105	4.99697	5.77316e-15	up	2.98773	7.93225	1.64277e-09	up
Il6ra	ATRA_vs_control_PB-4_vs_control	1.22366	2.33538	1.82773e-08	up	1.47274	2.77548	1.35527e-09	up
Immp2l	ATRA_vs_control_PB-4_vs_control	1.33584	2.52422	0.0193746	up	1.63133	3.09798	3.01886e-07	up
Inpp5j	ATRA_vs_control_PB-4_vs_control	2.06459	4.18316	0.0182936	up	5.78201	55.0248	0	up
Ip6k2	ATRA_vs_control_PB-4_vs_control	1.14965	2.2186	0.0137468	up	1.1666	2.24482	0.0302607	up
Isoc2b	ATRA_vs_control_PB-4_vs_control	1.01191	2.01658	0.0107904	up	1.34906	2.54746	0.00136784	up
Itga2b	ATRA_vs_control_PB-4_vs_control	1.6134	3.05971	1.00089e-11	up	2.56044	5.89888	0	up
Jup	ATRA_vs_control_PB-4_vs_control	1.00698	2.0097	0.000309587	up	3.95807	15.5416	2.18098e-05	up
Katnbl1	ATRA_vs_control_PB-4_vs_control	-1.08929	0.469991	1.55875e-13	down	-1.00949	0.496721	4.4137e-08	down
Kbtbd6	ATRA_vs_control_PB-4_vs_control	-3.25174	0.104985	1.23632e-05	down	-1.70309	0.307127	0.00818405	down
Kcnab3	ATRA_vs_control_PB-4_vs_control	1.15463	2.22627	3.89355e-08	up	3.22899	9.3761	0	up
Kif11	ATRA_vs_control_PB-4_vs_control	-1.4826	0.357843	1.17629e-07	down	-1.91148	0.265819	2.94133e-10	down
Kif14	ATRA_vs_control_PB-4_vs_control	-1.32316	0.399658	0	down	-1.21396	0.431083	0	down
Kif15	ATRA_vs_control_PB-4_vs_control	-1.71585	0.304422	6.17006e-09	down	-1.92224	0.263844	3.90673e-10	down
Kif18a	ATRA_vs_control_PB-4_vs_control	-1.84224	0.278888	1.08471e-08	down	-1.75957	0.295337	1.09855e-08	down
Kif20b	ATRA_vs_control_PB-4_vs_control	-1.96617	0.255931	4.19876e-05	down	-1.96296	0.256501	0.000241109	down
Kif23	ATRA_vs_control_PB-4_vs_control	-1.32503	0.399141	8.49375e-07	down	-1.55848	0.33951	5.18734e-11	down
Kif4	ATRA_vs_control_PB-4_vs_control	-1.42233	0.373108	1.1409e-11	down	-1.61974	0.325393	0	down
Klf9	ATRA_vs_control_PB-4_vs_control	1.11008	2.15858	0.0210647	up	1.75038	3.36447	4.38752e-10	up
Klrg2	ATRA_vs_control_PB-4_vs_control	1.23681	2.35676	0	up	2.22352	4.67031	0	up
Kntc1	ATRA_vs_control_PB-4_vs_control	-1.19933	0.435478	3.00464e-09	down	-1.39962	0.379028	1.68255e-10	down
Kyat1	ATRA_vs_control_PB-4_vs_control	1.16052	2.23539	0.00363077	up	1.5311	2.89006	7.47014e-06	up
L1cam	ATRA_vs_control_PB-4_vs_control	-2.06053	0.239728	4.88491e-11	down	1.37185	2.58803	0.00113658	up
Lgals4	ATRA_vs_control_PB-4_vs_control	1.56613	2.96109	4.4957e-08	up	1.31815	2.49345	0.00438397	up
Lgi4	ATRA_vs_control_PB-4_vs_control	5.54569	46.711	3.22741e-05	up	4.99646	31.9216	1.25312e-05	up
Lgr6	ATRA_vs_control_PB-4_vs_control	4.20052	18.3858	0.00274471	up	-3.203	0.108593	0.0224058	down
Lhfpl2	ATRA_vs_control_PB-4_vs_control	2.28623	4.87779	8.71103e-07	up	1.26649	2.40575	2.44145e-09	up
Lif	ATRA_vs_control_PB-4_vs_control	7.74138	213.987	0	up	2.55041	5.85802	0.00013986	up
Lipc	ATRA_vs_control_PB-4_vs_control	4.90138	29.8855	0.00300831	up	6.62691	98.8323	4.45748e-07	up
Lipe	ATRA_vs_control_PB-4_vs_control	1.97242	3.92426	7.04786e-10	up	2.22403	4.67195	1.14386e-11	up
Lipg	ATRA_vs_control_PB-4_vs_control	-1.52199	0.348206	2.39351e-07	down	4.17953	18.1203	0	up
Lmnb1	ATRA_vs_control_PB-4_vs_control	-1.06427	0.478214	0.000214564	down	-1.55276	0.340857	0	down
Lmx1b	ATRA_vs_control_PB-4_vs_control	1.09366	2.13414	1.82707e-07	up	1.47703	2.78376	0.00102988	up
Lrr1	ATRA_vs_control_PB-4_vs_control	-1.53569	0.344913	3.59348e-08	down	-1.44454	0.36741	9.34142e-13	down
Lrrc14b	ATRA_vs_control_PB-4_vs_control	1.18065	2.26679	0	up	-2.09321	0.234359	1.89356e-08	down
Lrriq3	ATRA_vs_control_PB-4_vs_control	1.68739	3.22073	0.0207754	up	1.63271	3.10096	1.76132e-05	up
Lsp1	ATRA_vs_control_PB-4_vs_control	1.57098	2.97106	1.0728e-05	up	3.8947	14.8738	0	up
Ltbp1	ATRA_vs_control_PB-4_vs_control	3.81435	14.068	0.045343	up	4.8358	28.5576	0	up
Lyrm9	ATRA_vs_control_PB-4_vs_control	1.04052	2.05697	7.36395e-07	up	1.41058	2.65845	7.89369e-14	up
Macrod1	ATRA_vs_control_PB-4_vs_control	2.39024	5.24246	3.9968e-15	up	2.47613	5.56405	1.27343e-13	up
Mad2l1	ATRA_vs_control_PB-4_vs_control	-1.4389	0.368849	9.64662e-12	down	-1.56225	0.338623	5.703e-10	down
Map7d2	ATRA_vs_control_PB-4_vs_control	1.69208	3.23123	5.4849e-07	up	3.69234	12.9272	1.55453e-12	up
Masp1	ATRA_vs_control_PB-4_vs_control	-1.76759	0.293699	1.12797e-05	down	1.06548	2.09287	6.20537e-12	up
Mastl	ATRA_vs_control_PB-4_vs_control	-1.79722	0.287728	1.23788e-09	down	-1.5848	0.333371	9.11064e-08	down
Mbnl3	ATRA_vs_control_PB-4_vs_control	-1.60645	0.328406	0	down	-1.16266	0.44669	7.11653e-14	down
Mcm10	ATRA_vs_control_PB-4_vs_control	-1.30354	0.405131	1.01445e-07	down	-1.61926	0.325501	0	down
Mcm4	ATRA_vs_control_PB-4_vs_control	-1.21125	0.431895	3.57662e-07	down	-1.74874	0.297561	0	down
Mcm6	ATRA_vs_control_PB-4_vs_control	-1.16421	0.446209	2.44693e-13	down	-1.32373	0.399501	0	down
Mdfi	ATRA_vs_control_PB-4_vs_control	1.35467	2.55739	0	up	1.20608	2.3071	0.0114747	up
Melk	ATRA_vs_control_PB-4_vs_control	-1.24459	0.422027	1.5099e-14	down	-1.16063	0.447317	0	down
Mfng	ATRA_vs_control_PB-4_vs_control	2.06887	4.19557	0.0475222	up	4.94269	30.7538	3.1429e-05	up
Mfsd7a	ATRA_vs_control_PB-4_vs_control	1.69312	3.23356	0.0047185	up	2.15505	4.45386	0.0386294	up
Mis18bp1	ATRA_vs_control_PB-4_vs_control	-1.87486	0.272653	4.46941e-08	down	-1.70913	0.305844	3.15314e-06	down
Mki67	ATRA_vs_control_PB-4_vs_control	-1.65703	0.317091	3.61956e-07	down	-1.47901	0.358735	1.44435e-05	down
Mmp11	ATRA_vs_control_PB-4_vs_control	1.19784	2.29395	0	up	1.40644	2.65082	2.14456e-08	up
Mmp28	ATRA_vs_control_PB-4_vs_control	3.39214	10.4987	3.87892e-05	up	4.25256	19.0611	0	up
Mms22l	ATRA_vs_control_PB-4_vs_control	-1.07035	0.476205	6.87766e-06	down	-1.20888	0.432606	6.77535e-10	down
Mocos	ATRA_vs_control_PB-4_vs_control	2.97094	7.84047	8.88178e-16	up	2.80168	6.97251	0	up
Mogat2	ATRA_vs_control_PB-4_vs_control	1.21484	2.32115	3.95823e-05	up	4.54698	23.3764	6.26166e-14	up
Mrc2	ATRA_vs_control_PB-4_vs_control	2.39653	5.26535	4.55718e-07	up	3.68424	12.8549	1.47919e-11	up
Msi1	ATRA_vs_control_PB-4_vs_control	1.49345	2.81561	1.68446e-05	up	1.48878	2.80651	6.41169e-09	up
Mtfr2	ATRA_vs_control_PB-4_vs_control	-1.39974	0.378996	0.000323734	down	-1.13198	0.456288	0.0449773	down
Mthfd2	ATRA_vs_control_PB-4_vs_control	1.19798	2.29418	0.0459099	up	-1.35593	0.390682	2.42356e-09	down
Myh14	ATRA_vs_control_PB-4_vs_control	1.70386	3.25772	4.85138e-10	up	2.99694	7.98307	3.65011e-05	up
N4bp2l1	ATRA_vs_control_PB-4_vs_control	1.11133	2.16045	0.0147147	up	2.4366	5.41363	0	up
Nasp	ATRA_vs_control_PB-4_vs_control	-1.28375	0.410727	0	down	-1.39257	0.380887	0	down
Nat8	ATRA_vs_control_PB-4_vs_control	2.80153	6.97179	5.05594e-07	up	2.86756	7.29831	0	up
Nat8f3	ATRA_vs_control_PB-4_vs_control	2.77555	6.84737	0.00199758	up	3.47275	11.102	2.40439e-10	up
Nat8f5	ATRA_vs_control_PB-4_vs_control	2.27462	4.83871	0.0108612	up	3.59422	12.0772	0	up
Ncapg	ATRA_vs_control_PB-4_vs_control	-1.83161	0.280952	3.1868e-07	down	-1.73753	0.299883	3.09135e-06	down
Ncapg2	ATRA_vs_control_PB-4_vs_control	-1.83963	0.279392	7.21545e-12	down	-1.84235	0.278867	3.87768e-12	down
Ncaph	ATRA_vs_control_PB-4_vs_control	-1.05966	0.479746	0.00182617	down	-1.05355	0.481782	7.32747e-15	down
Ndc80	ATRA_vs_control_PB-4_vs_control	-1.54416	0.342896	1.18556e-10	down	-1.84423	0.278503	1.00919e-13	down
Ndrg2	ATRA_vs_control_PB-4_vs_control	1.31193	2.48274	8.44451e-07	up	3.34308	10.1477	0	up
Ndrg4	ATRA_vs_control_PB-4_vs_control	1.03211	2.04502	4.49426e-10	up	3.18446	9.09116	0	up
Negr1	ATRA_vs_control_PB-4_vs_control	1.0423	2.05951	9.83482e-11	up	3.27912	9.70767	4.44089e-16	up
Neil3	ATRA_vs_control_PB-4_vs_control	-1.5567	0.339928	6.80131e-06	down	-1.13449	0.455496	0.00126418	down
Neu3	ATRA_vs_control_PB-4_vs_control	1.08843	2.12642	0.0278818	up	1.00468	2.00649	2.71637e-05	up
Neurl1a	ATRA_vs_control_PB-4_vs_control	1.22633	2.33971	0.000558535	up	5.66378	50.6952	8.8467e-10	up
Neurl3	ATRA_vs_control_PB-4_vs_control	3.16745	8.98458	2.1537e-08	up	4.84908	28.8217	0	up
Nppb	ATRA_vs_control_PB-4_vs_control	-3.84516	0.0695812	8.24315e-07	down	-1.91719	0.264771	0.0171958	down
Nptx1	ATRA_vs_control_PB-4_vs_control	-1.63913	0.32105	2.6904e-08	down	4.63734	24.8874	0	up
Nsl1	ATRA_vs_control_PB-4_vs_control	-1.17304	0.443487	7.84804e-07	down	-1.25492	0.419016	5.33289e-10	down
Ntng2	ATRA_vs_control_PB-4_vs_control	1.19498	2.28941	1.24535e-08	up	2.47301	5.55202	6.58616e-08	up
Nuf2	ATRA_vs_control_PB-4_vs_control	-1.58764	0.332715	1.30024e-11	down	-1.38593	0.382643	3.46596e-06	down
Nusap1	ATRA_vs_control_PB-4_vs_control	-1.46411	0.362459	2.57239e-13	down	-1.46173	0.363057	2.00973e-11	down
Nyap1	ATRA_vs_control_PB-4_vs_control	1.802	3.48703	0	up	2.89976	7.463	0	up
Oasl2	ATRA_vs_control_PB-4_vs_control	3.25612	9.55407	0.0264454	up	2.87984	7.36067	0.00397627	up
Obscn	ATRA_vs_control_PB-4_vs_control	1.17552	2.25874	0	up	3.67244	12.7501	0	up
Ogdhl	ATRA_vs_control_PB-4_vs_control	2.05047	4.14241	0.0468959	up	3.87799	14.7025	7.86165e-05	up
Ogn	ATRA_vs_control_PB-4_vs_control	4.68232	25.6754	0.00403755	up	2.60301	6.07552	4.86002e-07	up
Orc1	ATRA_vs_control_PB-4_vs_control	-1.49168	0.355598	7.88258e-15	down	-1.6663	0.315059	0	down
Orc6	ATRA_vs_control_PB-4_vs_control	-1.05618	0.480905	0	down	-1.14746	0.451418	0	down
Osr2	ATRA_vs_control_PB-4_vs_control	1.23465	2.35324	0.02843	up	2.86043	7.26232	0.000208586	up
Pak3	ATRA_vs_control_PB-4_vs_control	-1.84348	0.278649	1.32122e-09	down	1.41966	2.67522	7.41661e-11	up
Pak6	ATRA_vs_control_PB-4_vs_control	1.73284	3.32381	0.000512687	up	3.45358	10.9554	0	up
Park2	ATRA_vs_control_PB-4_vs_control	1.60822	3.04875	0.0477443	up	2.20937	4.62474	5.2212e-06	up
Parp10	ATRA_vs_control_PB-4_vs_control	1.00338	2.00469	2.01383e-12	up	1.30119	2.46432	0.0180751	up
Parpbp	ATRA_vs_control_PB-4_vs_control	-1.28998	0.408956	3.06716e-05	down	-1.44258	0.367908	5.41277e-05	down
Pbk	ATRA_vs_control_PB-4_vs_control	-1.52217	0.348162	0	down	-1.5682	0.337229	0	down
Pcsk9	ATRA_vs_control_PB-4_vs_control	-1.99028	0.25169	0.0427655	down	2.66788	6.35493	0.00018885	up
Pdk2	ATRA_vs_control_PB-4_vs_control	1.03628	2.05094	0.000191162	up	2.14758	4.43083	0	up
Pdzd2	ATRA_vs_control_PB-4_vs_control	-2.27366	0.206805	8.19593e-06	down	2.55606	5.88098	0	up
Peg10	ATRA_vs_control_PB-4_vs_control	-1.28998	0.408955	0.00378954	down	1.37906	2.60099	4.77396e-15	up
Phyhd1	ATRA_vs_control_PB-4_vs_control	4.01842	16.2056	8.98022e-07	up	2.02594	4.07257	0.0011784	up
Pik3ip1	ATRA_vs_control_PB-4_vs_control	1.27413	2.41852	4.23e-10	up	2.08073	4.23021	0	up
Pkhd1	ATRA_vs_control_PB-4_vs_control	-2.31867	0.200453	0.0131649	down	1.52789	2.88364	3.16251e-05	up
Plcb1	ATRA_vs_control_PB-4_vs_control	-3.17851	0.110452	0.0175344	down	2.43334	5.40142	3.48317e-10	up
Plk4	ATRA_vs_control_PB-4_vs_control	-1.48861	0.356356	8.85954e-06	down	-1.67524	0.313113	1.67143e-06	down
Plppr2	ATRA_vs_control_PB-4_vs_control	1.04628	2.0652	0	up	1.61453	3.06212	0.000683759	up
Pmepa1	ATRA_vs_control_PB-4_vs_control	3.65057	12.5583	0.0011496	up	1.83415	3.56561	0	up
Pnpo	ATRA_vs_control_PB-4_vs_control	1.36035	2.56747	4.3119e-11	up	2.36289	5.14401	0	up
Pola1	ATRA_vs_control_PB-4_vs_control	-1.44835	0.36644	1.6076e-13	down	-1.58743	0.332763	0	down
Polq	ATRA_vs_control_PB-4_vs_control	-1.6151	0.326441	0.002497	down	-1.47938	0.358643	0.0175924	down
Prc1	ATRA_vs_control_PB-4_vs_control	-1.23691	0.424281	2.04818e-05	down	-1.2784	0.412252	0.000626488	down
Prelp	ATRA_vs_control_PB-4_vs_control	2.12134	4.35099	2.20612e-09	up	2.46828	5.53382	0	up
Prim1	ATRA_vs_control_PB-4_vs_control	-1.27321	0.413739	0	down	-1.03812	0.486962	1.62367e-07	down
Prkg2	ATRA_vs_control_PB-4_vs_control	-2.68918	0.155052	1.11313e-06	down	-2.0626	0.239384	0.00027592	down
Psd	ATRA_vs_control_PB-4_vs_control	1.5501	2.92837	0.0234086	up	2.01844	4.05145	1.87692e-10	up
Psd2	ATRA_vs_control_PB-4_vs_control	1.6602	3.16061	0.0330549	up	4.52442	23.0137	0	up
Pstpip2	ATRA_vs_control_PB-4_vs_control	-4.95369	0.0322693	0.00243802	down	2.70022	6.49901	3.77476e-15	up
Pth1r	ATRA_vs_control_PB-4_vs_control	3.15855	8.9293	1.33227e-15	up	4.49515	22.5515	0	up
Ptpn7	ATRA_vs_control_PB-4_vs_control	3.89431	14.8697	0.0206236	up	7.49442	180.32	0	up
Ptprq	ATRA_vs_control_PB-4_vs_control	3.69827	12.9805	1.37714e-07	up	3.00168	8.00932	0.0256883	up
Pycr1	ATRA_vs_control_PB-4_vs_control	2.5664	5.92331	0.000107264	up	1.134	2.19467	0.0371095	up
Rab37	ATRA_vs_control_PB-4_vs_control	1.53929	2.90652	2.64446e-08	up	4.70142	26.0176	0	up
Rad51	ATRA_vs_control_PB-4_vs_control	-1.2255	0.42765	3.49594e-07	down	-1.51412	0.350109	0	down
Rad51ap1	ATRA_vs_control_PB-4_vs_control	-1.48856	0.356369	1.61362e-08	down	-1.68211	0.311627	7.35971e-11	down
Rad54b	ATRA_vs_control_PB-4_vs_control	-1.43604	0.369581	0.00156255	down	-1.34517	0.393606	0.0108983	down
Rad9a	ATRA_vs_control_PB-4_vs_control	-1.28241	0.41111	0.0250919	down	-2.26278	0.208369	3.78795e-05	down
Rad9b	ATRA_vs_control_PB-4_vs_control	1.13306	2.19323	0.022014	up	1.83929	3.57833	0.000232606	up
Rasl10b	ATRA_vs_control_PB-4_vs_control	4.06843	16.7772	0	up	4.51519	22.8669	0	up
Rbpms2	ATRA_vs_control_PB-4_vs_control	1.08115	2.11573	9.22492e-05	up	1.57348	2.97623	0.000549685	up
Rcsd1	ATRA_vs_control_PB-4_vs_control	2.38762	5.23293	3.45948e-09	up	3.5281	11.5362	1.11022e-16	up
Reep6	ATRA_vs_control_PB-4_vs_control	1.92441	3.79583	0	up	2.94081	7.67841	2.32757e-05	up
Rgag1	ATRA_vs_control_PB-4_vs_control	-2.21895	0.214798	3.17883e-08	down	2.89566	7.44186	0	up
Rgs2	ATRA_vs_control_PB-4_vs_control	-1.78215	0.29075	0.000187767	down	1.38241	2.60703	7.16628e-06	up
Rrm1	ATRA_vs_control_PB-4_vs_control	-1.36597	0.387973	0	down	-1.59286	0.331514	0	down
Rsad2	ATRA_vs_control_PB-4_vs_control	2.11253	4.3245	0.000731553	up	1.16617	2.24415	0.00162139	up
Rundc3a	ATRA_vs_control_PB-4_vs_control	1.19512	2.28963	0.0440576	up	5.12808	34.9709	0.000947258	up
S100a6	ATRA_vs_control_PB-4_vs_control	-2.61888	0.162794	5.28713e-06	down	6.07012	67.1877	9.39479e-06	up
Sass6	ATRA_vs_control_PB-4_vs_control	-1.14722	0.451493	0.00136077	down	-1.47533	0.359651	0.000416552	down
Sdsl	ATRA_vs_control_PB-4_vs_control	1.13457	2.19553	7.10704e-05	up	2.19724	4.58602	0.0128584	up
Sema7a	ATRA_vs_control_PB-4_vs_control	4.0298	16.3339	0	up	2.20327	4.60521	0	up
Serpinb1a	ATRA_vs_control_PB-4_vs_control	-1.98022	0.25345	1.01163e-10	down	3.53729	11.61	1.71992e-05	up
Serpinf1	ATRA_vs_control_PB-4_vs_control	2.48704	5.60627	0	up	3.30322	9.87117	0	up
Sgk1	ATRA_vs_control_PB-4_vs_control	-1.51155	0.350735	6.05472e-10	down	1.21249	2.31737	2.64408e-05	up
Sgms2	ATRA_vs_control_PB-4_vs_control	-1.70427	0.306877	0	down	1.02512	2.03513	0	up
Sgol1	ATRA_vs_control_PB-4_vs_control	-1.32185	0.400021	0	down	-1.61819	0.325745	0	down
Sgol2a	ATRA_vs_control_PB-4_vs_control	-1.58472	0.33339	5.41839e-05	down	-1.7913	0.288911	2.06744e-05	down
Shcbp1	ATRA_vs_control_PB-4_vs_control	-1.64863	0.318944	5.66214e-14	down	-1.7746	0.292275	0	down
Ska1	ATRA_vs_control_PB-4_vs_control	-1.10346	0.4654	0	down	-1.41851	0.374099	0	down
Skp2	ATRA_vs_control_PB-4_vs_control	-1.42225	0.373131	8.87468e-10	down	-1.02021	0.493046	0.00271921	down
Slc16a6	ATRA_vs_control_PB-4_vs_control	1.05748	2.0813	0.0144376	up	2.13675	4.39771	0	up
Slc22a4	ATRA_vs_control_PB-4_vs_control	1.3581	2.56348	0.013035	up	1.59494	3.02082	0.000561524	up
Slc25a34	ATRA_vs_control_PB-4_vs_control	4.4279	21.5243	0.00197435	up	3.31627	9.96084	2.08949e-05	up
Slc26a8	ATRA_vs_control_PB-4_vs_control	1.75225	3.36884	0.0159676	up	1.90381	3.74199	4.34087e-05	up
Slc29a2	ATRA_vs_control_PB-4_vs_control	1.15309	2.2239	0.0271192	up	2.11342	4.32715	9.99201e-16	up
Slc43a2	ATRA_vs_control_PB-4_vs_control	1.95737	3.88353	0	up	1.97016	3.91813	0	up
Slc6a9	ATRA_vs_control_PB-4_vs_control	2.35316	5.10942	2.22045e-16	up	1.48247	2.79427	0.0176411	up
Slc7a8	ATRA_vs_control_PB-4_vs_control	2.88527	7.38845	0.0257109	up	2.66053	6.32264	1.64913e-12	up
Slf1	ATRA_vs_control_PB-4_vs_control	-1.32075	0.400328	0.0409224	down	-1.46208	0.362971	0.00982108	down
Slfn9	ATRA_vs_control_PB-4_vs_control	-2.08329	0.235975	2.96526e-06	down	-1.28024	0.411727	0.0142841	down
Smc2	ATRA_vs_control_PB-4_vs_control	-1.70548	0.306618	1.79415e-07	down	-1.83066	0.281136	5.09425e-08	down
Smc4	ATRA_vs_control_PB-4_vs_control	-1.45673	0.364317	7.10987e-07	down	-1.63355	0.322293	1.90554e-07	down
Smc6	ATRA_vs_control_PB-4_vs_control	-1.07995	0.473046	0.00381464	down	-1.40275	0.378208	2.622e-05	down
Sox9	ATRA_vs_control_PB-4_vs_control	2.46296	5.51345	0	up	2.17364	4.5116	0.000145991	up
Spc25	ATRA_vs_control_PB-4_vs_control	-1.47409	0.35996	2.22045e-16	down	-1.26217	0.416917	4.06897e-13	down
Spdl1	ATRA_vs_control_PB-4_vs_control	-1.57744	0.335077	0	down	-1.79754	0.287665	0	down
Srcin1	ATRA_vs_control_PB-4_vs_control	1.79441	3.46874	5.70215e-07	up	5.61073	48.8649	0	up
Srr	ATRA_vs_control_PB-4_vs_control	1.22508	2.33769	0.028024	up	1.68096	3.20641	0	up
St6gal1	ATRA_vs_control_PB-4_vs_control	1.6244	3.08315	2.72869e-06	up	1.37139	2.5872	0	up
Stard10	ATRA_vs_control_PB-4_vs_control	1.82004	3.53091	0.00017743	up	4.73586	26.6463	2.61395e-09	up
Stc1	ATRA_vs_control_PB-4_vs_control	-2.89496	0.134441	0.00101478	down	3.65659	12.6108	0	up
Stil	ATRA_vs_control_PB-4_vs_control	-1.07886	0.473402	0.00892345	down	-1.24832	0.420939	0.0082074	down
Styxl1	ATRA_vs_control_PB-4_vs_control	1.86242	3.63617	0.0294046	up	1.76926	3.4088	0.0204067	up
Suox	ATRA_vs_control_PB-4_vs_control	1.0011	2.00153	0	up	2.04617	4.13009	0	up
Suv39h2	ATRA_vs_control_PB-4_vs_control	-1.20294	0.434391	2.03442e-11	down	-1.52709	0.346976	0	down
Syt7	ATRA_vs_control_PB-4_vs_control	3.57682	11.9325	0	up	3.98507	15.8353	0	up
Tcn2	ATRA_vs_control_PB-4_vs_control	1.25665	2.3894	0.00100309	up	1.16956	2.24943	0.000565931	up
Tcp11l2	ATRA_vs_control_PB-4_vs_control	1.26976	2.41121	0	up	1.39724	2.63397	0	up
Tgfb1	ATRA_vs_control_PB-4_vs_control	1.39376	2.62763	1.32617e-07	up	1.64357	3.12437	0	up
Tgm2	ATRA_vs_control_PB-4_vs_control	5.24498	37.9224	0	up	4.9392	30.6795	1.38687e-09	up
Thnsl2	ATRA_vs_control_PB-4_vs_control	1.65743	3.15454	1.22236e-13	up	2.68564	6.43366	1.11171e-07	up
Timp3	ATRA_vs_control_PB-4_vs_control	3.02999	8.16806	0.000166664	up	1.13621	2.19802	7.61234e-09	up
Timp4	ATRA_vs_control_PB-4_vs_control	-4.60635	0.0410534	1.64313e-13	down	3.1612	8.94576	4.31343e-11	up
Tmem117	ATRA_vs_control_PB-4_vs_control	1.23562	2.35483	0.0109608	up	2.20038	4.596	1.57254e-11	up
Tmem217	ATRA_vs_control_PB-4_vs_control	5.27391	38.6907	0.000211115	up	5.27375	38.6862	0.02303	up
Tmem53	ATRA_vs_control_PB-4_vs_control	1.08542	2.122	0.000102871	up	2.04036	4.11349	0.00816718	up
Tmem8	ATRA_vs_control_PB-4_vs_control	1.66004	3.16026	0	up	2.10807	4.31114	0	up
Tmem82	ATRA_vs_control_PB-4_vs_control	7.36884	165.288	0.000173365	up	6.78308	110.131	6.50754e-08	up
Tmie	ATRA_vs_control_PB-4_vs_control	2.00086	4.00238	0.0102239	up	3.6045	12.1636	1.03674e-08	up
Top2a	ATRA_vs_control_PB-4_vs_control	-1.58984	0.332208	2.09652e-08	down	-1.64603	0.319518	7.76678e-08	down
Topbp1	ATRA_vs_control_PB-4_vs_control	-1.05725	0.480548	1.01228e-09	down	-1.22097	0.428995	2.62013e-14	down
Tph1	ATRA_vs_control_PB-4_vs_control	-4.43373	0.0462715	0.000227424	down	3.0865	8.49434	1.03397e-11	up
Trip13	ATRA_vs_control_PB-4_vs_control	-1.15969	0.447609	8.10463e-15	down	-1.4793	0.358662	0	down
Tslp	ATRA_vs_control_PB-4_vs_control	-2.02669	0.245418	0.00832268	down	-1.84044	0.279237	0.0158593	down
Ttc6	ATRA_vs_control_PB-4_vs_control	1.39723	2.63395	0.0211442	up	2.06996	4.19876	0	up
Ttk	ATRA_vs_control_PB-4_vs_control	-1.52107	0.348426	1.41334e-06	down	-1.61584	0.326276	9.8186e-07	down
Ttll11	ATRA_vs_control_PB-4_vs_control	3.73978	13.3594	0.0494963	up	2.18489	4.54692	0.00112768	up
Unc13a	ATRA_vs_control_PB-4_vs_control	1.70332	3.2565	5.95509e-07	up	2.77276	6.83412	1.4633e-08	up
Unc5b	ATRA_vs_control_PB-4_vs_control	1.25769	2.39112	0.000466385	up	2.31729	4.98396	2.20812e-09	up
Unc93b1	ATRA_vs_control_PB-4_vs_control	1.09195	2.13162	2.30717e-06	up	2.41266	5.32457	9.0522e-05	up
Ush1g	ATRA_vs_control_PB-4_vs_control	2.54898	5.85218	1.83079e-05	up	6.75856	108.276	0	up
Vdr	ATRA_vs_control_PB-4_vs_control	4.17382	18.0487	0	up	4.12775	17.4814	0	up
Wdhd1	ATRA_vs_control_PB-4_vs_control	-1.45116	0.365726	1.81888e-05	down	-1.45379	0.365061	5.52414e-05	down
Wdr76	ATRA_vs_control_PB-4_vs_control	-1.18623	0.43945	1.39371e-07	down	-1.01305	0.495498	0.000442506	down
Wfs1	ATRA_vs_control_PB-4_vs_control	1.88032	3.68156	6.676e-11	up	1.92346	3.79332	2.18762e-08	up
Xdh	ATRA_vs_control_PB-4_vs_control	-2.50244	0.176478	0.00773327	down	2.22819	4.68547	0.000717267	up
Ydjc	ATRA_vs_control_PB-4_vs_control	1.39986	2.63875	2.10775e-05	up	1.5998	3.03102	0.00965483	up
Ypel3	ATRA_vs_control_PB-4_vs_control	1.04085	2.05743	6.35001e-05	up	1.29371	2.45157	0.0357335	up
Zbtb7b	ATRA_vs_control_PB-4_vs_control	1.19198	2.28467	4.95584e-10	up	1.39309	2.6264	0.00337691	up
Zdhhc14	ATRA_vs_control_PB-4_vs_control	1.07638	2.10873	5.3183e-05	up	1.47502	2.77987	8.80612e-11	up
Zfhx2	ATRA_vs_control_PB-4_vs_control	2.14459	4.42165	3.74883e-10	up	2.36672	5.15769	0	up
Zfp691	ATRA_vs_control_PB-4_vs_control	1.26761	2.40762	0	up	1.32444	2.50435	0	up
Zfp703	ATRA_vs_control_PB-4_vs_control	-1.28491	0.410396	2.93099e-14	down	1.67413	3.19127	1.64069e-12	up
Zfr2	ATRA_vs_control_PB-4_vs_control	1.76358	3.3954	0.0332985	up	2.28442	4.87167	8.32667e-15	up
Zmynd12	ATRA_vs_control_PB-4_vs_control	1.67438	3.19183	0.00716818	up	1.44628	2.72505	0.0288049	up
Zpld1	ATRA_vs_control_PB-4_vs_control	2.56227	5.90636	1.43469e-09	up	2.25407	4.77027	7.50924e-05	up
Zwilch	ATRA_vs_control_PB-4_vs_control	-1.02419	0.491685	5.42836e-09	down	-1.44977	0.366079	7.17593e-12	down
1500009L16Rik	PB-4_vs_control					2.49919	5.65369	0	up
1500015O10Rik	PB-4_vs_control					13.0999	8779.21	0	up
1520401A03Rik	PB-4_vs_control					3.5696	11.8729	0.00117649	up
1600014C10Rik	PB-4_vs_control					1.40214	2.64294	0	up
1700003E16Rik	PB-4_vs_control					3.07402	8.42114	2.23849e-10	up
1700007K13Rik	PB-4_vs_control					1.12015	2.1737	0.00630431	up
1700019D03Rik	PB-4_vs_control					1.89443	3.71774	0.0116233	up
1700020L24Rik	PB-4_vs_control					3.26908	9.64029	0.0157458	up
1700030J22Rik	PB-4_vs_control					1.71812	3.29008	0.00403824	up
1700088E04Rik	PB-4_vs_control					1.42114	2.67798	0.00249532	up
1700112E06Rik	PB-4_vs_control					2.10931	4.31484	2.50753e-05	up
2010111I01Rik	PB-4_vs_control					1.15421	2.22562	0.00671368	up
2010300C02Rik	PB-4_vs_control					12.2992	5040.05	0	up
2210011C24Rik	PB-4_vs_control					3.42109	10.7115	6.18539e-12	up
2700081O15Rik	PB-4_vs_control					1.08979	2.12843	0	up
2900026A02Rik	PB-4_vs_control					12.1232	4461.06	0.000333336	up
3632451O06Rik	PB-4_vs_control					6.95378	123.964	0	up
3830417A13Rik	PB-4_vs_control					11.6696	3257.53	4.78921e-05	up
4430402I18Rik	PB-4_vs_control					1.23582	2.35515	0	up
4921528I07Rik	PB-4_vs_control					5.03838	32.8626	5.96961e-09	up
4930404N11Rik	PB-4_vs_control					-1.04174	0.48574	0.0337671	down
4931409K22Rik	PB-4_vs_control					6.16129	71.5706	0	up
4933430I17Rik	PB-4_vs_control					1.62898	3.09295	0.000248288	up
5031414D18Rik	PB-4_vs_control					5.44136	43.4524	0	up
5730559C18Rik	PB-4_vs_control					5.4948	45.0919	0	up
5830473C10Rik	PB-4_vs_control					11.6596	3235.1	6.11378e-06	up
6430550D23Rik	PB-4_vs_control					2.10661	4.30677	0.000146862	up
6430571L13Rik	PB-4_vs_control					1.52769	2.88324	3.56626e-12	up
9430020K01Rik	PB-4_vs_control					1.15977	2.23422	0.000293462	up
9530077C05Rik	PB-4_vs_control					1.20587	2.30676	0.00811607	up
9830147E19Rik	PB-4_vs_control					3.32709	10.0358	0.0332361	up
A430057M04Rik	PB-4_vs_control					-1.50794	0.351614	0.00108576	down
AA467197	PB-4_vs_control					3.74806	13.4363	5.81871e-09	up
AA986860	PB-4_vs_control					1.61971	3.07313	7.50954e-05	up
Aamdc	PB-4_vs_control					1.64586	3.12934	0.00520859	up
Aatk	PB-4_vs_control					1.29398	2.45204	0.000684608	up
Abat	PB-4_vs_control					1.15506	2.22693	1.34121e-06	up
Abca2	PB-4_vs_control					1.07066	2.10039	0.00812162	up
Abca7	PB-4_vs_control					1.31827	2.49368	0.000841037	up
Abca8b	PB-4_vs_control					1.6392	3.11492	2.36713e-07	up
Abca9	PB-4_vs_control					2.11298	4.32584	4.88556e-06	up
Abcb4	PB-4_vs_control					4.565	23.6702	0	up
Abcc12	PB-4_vs_control					3.48251	11.1774	0.0059813	up
Abcc3	PB-4_vs_control					4.73529	26.6357	0.0183068	up
Abcc6	PB-4_vs_control					5.67103	50.9509	1.30295e-05	up
Abcc8	PB-4_vs_control					5.17454	36.1153	0.0304637	up
Abcd2	PB-4_vs_control					2.50362	5.67107	0.000619229	up
Abce1	PB-4_vs_control					-1.19083	0.43805	0.000308795	down
Abcg1	PB-4_vs_control					11.9038	3831.87	6.50813e-13	up
Abhd14b	PB-4_vs_control					1.12602	2.18255	0.0293421	up
Ablim2	PB-4_vs_control					4.64318	24.9884	0	up
Ablim3	PB-4_vs_control					7.39196	167.959	0	up
Acaa2	PB-4_vs_control					1.07513	2.10691	0.0136729	up
Accsl	PB-4_vs_control					11.4724	2841.44	0.000569911	up
Ace2	PB-4_vs_control					4.93365	30.5617	0.0177954	up
Acer2	PB-4_vs_control					1.08681	2.12404	0.00549872	up
Ache	PB-4_vs_control					1.30408	2.46925	6.97915e-11	up
Acly	PB-4_vs_control					-1.03107	0.489347	2.25225e-07	down
Acot9	PB-4_vs_control					-1.04918	0.483244	0.000117379	down
Acsl6	PB-4_vs_control					3.2485	9.50378	2.69665e-10	up
Acss1	PB-4_vs_control					1.90767	3.75203	0	up
Acss2	PB-4_vs_control					1.3867	2.61479	2.4549e-09	up
Actn2	PB-4_vs_control					3.09628	8.55208	0.000677458	up
Actn3	PB-4_vs_control					5.125	34.8964	0.00769017	up
Acvr1b	PB-4_vs_control					1.33861	2.52908	1.31893e-09	up
Ada	PB-4_vs_control					1.59359	3.018	0.00174491	up
Adam11	PB-4_vs_control					1.43096	2.69625	3.14842e-08	up
Adam15	PB-4_vs_control					1.92909	3.80816	0.000987495	up
Adam19	PB-4_vs_control					1.01425	2.01985	4.0754e-09	up
Adam22	PB-4_vs_control					1.7205	3.29551	0.00856914	up
Adam23	PB-4_vs_control					4.52234	22.9806	5.95495e-08	up
Adamts17	PB-4_vs_control					4.87182	29.2796	5.34799e-05	up
Adamts7	PB-4_vs_control					2.38945	5.23958	2.55351e-15	up
Adamts9	PB-4_vs_control					1.50906	2.84624	4.46554e-12	up
Adamtsl3	PB-4_vs_control					4.09864	17.1322	1.33227e-15	up
Adamtsl5	PB-4_vs_control					1.62951	3.09407	0	up
Adap1	PB-4_vs_control					6.20439	73.7408	0	up
Adarb1	PB-4_vs_control					1.86374	3.6395	0	up
Add2	PB-4_vs_control					11.77	3492.46	7.03528e-06	up
Add3	PB-4_vs_control					1.51952	2.86696	0	up
Adgra1	PB-4_vs_control					5.98756	63.4505	3.61191e-07	up
Adgra2	PB-4_vs_control					2.01785	4.04979	0.0325247	up
Adgrb2	PB-4_vs_control					13.6402	12767.4	0	up
Adgrd1	PB-4_vs_control					6.06639	67.014	1.20794e-06	up
Adgrf4	PB-4_vs_control					-1.09343	0.468645	2.26694e-05	down
Adgrl1	PB-4_vs_control					1.50645	2.8411	1.87885e-09	up
Adgrv1	PB-4_vs_control					3.18668	9.1051	0	up
Adh1	PB-4_vs_control					1.65459	3.14833	7.30841e-06	up
Adhfe1	PB-4_vs_control					-1.00392	0.498643	2.03026e-08	down
Adi1	PB-4_vs_control					-1.126	0.458184	0	down
Adora2a	PB-4_vs_control					4.97235	31.3925	0	up
Adora2b	PB-4_vs_control					2.04988	4.14072	5.50546e-05	up
AF529169	PB-4_vs_control					5.84114	57.3268	1.72948e-07	up
Agap2	PB-4_vs_control					6.92361	121.399	0	up
Ago4	PB-4_vs_control					2.19313	4.57297	2.89888e-05	up
Agtrap	PB-4_vs_control					1.95487	3.8768	0	up
Ahr	PB-4_vs_control					1.76345	3.3951	5.55112e-16	up
AI464131	PB-4_vs_control					1.7254	3.30671	5.44009e-15	up
AI467606	PB-4_vs_control					1.31556	2.489	0.00425307	up
Aicda	PB-4_vs_control					6.17423	72.2149	4.69791e-12	up
Aig1	PB-4_vs_control					1.24754	2.37436	8.19012e-07	up
Aim1	PB-4_vs_control					3.6531	12.5804	7.66054e-15	up
Aim1l	PB-4_vs_control					6.91907	121.018	2.7288e-08	up
Aim2	PB-4_vs_control					11.8838	3779.11	2.93613e-10	up
Akr1c12	PB-4_vs_control					1.87979	3.68022	1.95288e-12	up
Akr1c13	PB-4_vs_control					1.01354	2.01886	1.3383e-07	up
Akr1cl	PB-4_vs_control					5.45466	43.8549	0	up
Alcam	PB-4_vs_control					1.34208	2.53516	4.42128e-09	up
Aldh1a7	PB-4_vs_control					4.8247	28.3386	0	up
Aldh1b1	PB-4_vs_control					3.27438	9.67582	2.22045e-16	up
Alox5ap	PB-4_vs_control					6.85664	115.892	3.39728e-14	up
Alox8	PB-4_vs_control					7.13629	140.682	0	up
Aloxe3	PB-4_vs_control					3.83341	14.2552	0	up
Alpk3	PB-4_vs_control					2.46058	5.50437	0.0209079	up
Alpl	PB-4_vs_control					8.32536	320.761	0	up
Alx3	PB-4_vs_control					5.51031	45.5793	0.0100353	up
Alx4	PB-4_vs_control					5.94521	61.615	5.67169e-06	up
Alyref	PB-4_vs_control					-1.29389	0.40785	0.0391369	down
Amdhd1	PB-4_vs_control					2.6175	6.13684	0	up
Amigo1	PB-4_vs_control					2.46289	5.51318	0	up
Ang	PB-4_vs_control					3.64508	12.5106	7.23199e-13	up
Angel1	PB-4_vs_control					1.63008	3.09529	4.79629e-06	up
Angpt4	PB-4_vs_control					2.51029	5.69736	0.0292506	up
Ank3	PB-4_vs_control					1.91904	3.78172	6.72795e-14	up
Ankmy1	PB-4_vs_control					3.03467	8.1946	0.00926977	up
Ankrd13d	PB-4_vs_control					2.11225	4.32364	0.000789913	up
Ankrd29	PB-4_vs_control					1.07963	2.11349	3.26893e-07	up
Ankrd34a	PB-4_vs_control					1.0252	2.03524	0.00149788	up
Ankrd35	PB-4_vs_control					5.28801	39.0707	0.00496889	up
Ankrd50	PB-4_vs_control					1.20041	2.29805	6.7192e-09	up
Anks6	PB-4_vs_control					1.21776	2.32586	0.0159967	up
Ano1	PB-4_vs_control					3.54328	11.6582	1.11022e-16	up
Anp32b	PB-4_vs_control					-1.41598	0.374756	0	down
Anxa5	PB-4_vs_control					-1.30826	0.403808	0	down
Anxa6	PB-4_vs_control					1.02769	2.03875	0.0484313	up
Ap3b2	PB-4_vs_control					6.79058	110.705	6.80885e-06	up
Ap3m2	PB-4_vs_control					1.40203	2.64272	2.11177e-10	up
Ap4s1	PB-4_vs_control					-1.1102	0.46323	0	down
Apba1	PB-4_vs_control					4.29249	19.5961	0	up
Apbb1	PB-4_vs_control					3.62745	12.3586	1.12581e-07	up
Apc2	PB-4_vs_control					1.14788	2.21588	1.2122e-06	up
Apex2	PB-4_vs_control					-1.0072	0.497511	0.00180165	down
Apol6	PB-4_vs_control					4.50066	22.6377	6.61997e-05	up
Apol8	PB-4_vs_control					4.11367	17.3117	0	up
Apol9a	PB-4_vs_control					6.60629	97.43	0.000269975	up
Apol9b	PB-4_vs_control					5.23766	37.7304	0.000377089	up
Aqp1	PB-4_vs_control					5.07739	33.7634	0	up
Aqp3	PB-4_vs_control					3.98558	15.8409	0.000482612	up
Aqp4	PB-4_vs_control					3.30421	9.87797	0	up
Aqp5	PB-4_vs_control					5.88476	59.0864	6.53564e-05	up
Aqp7	PB-4_vs_control					3.71658	13.1462	0.00150845	up
Arap1	PB-4_vs_control					1.11979	2.17315	1.43008e-09	up
Arg2	PB-4_vs_control					4.41454	21.3259	0.000584221	up
Arhgap15	PB-4_vs_control					3.54454	11.6685	0.000435443	up
Arhgap20	PB-4_vs_control					5.21448	37.1292	6.54088e-07	up
Arhgap32	PB-4_vs_control					1.1708	2.25137	0	up
Arhgap6	PB-4_vs_control					-1.32093	0.400277	0.0258145	down
Arhgap8	PB-4_vs_control					11.6692	3256.6	6.76131e-09	up
Arhgef17	PB-4_vs_control					2.95138	7.73491	0	up
Arhgef28	PB-4_vs_control					2.16647	4.48923	1.14699e-10	up
Arhgef3	PB-4_vs_control					4.19932	18.3705	0	up
Arhgef9	PB-4_vs_control					1.39073	2.62212	1.11022e-15	up
Arid3c	PB-4_vs_control					4.92602	30.4005	0	up
Arl4d	PB-4_vs_control					2.25812	4.78369	0	up
Arl5c	PB-4_vs_control					2.21481	4.64222	4.4147e-08	up
Armcx4	PB-4_vs_control					1.7626	3.39309	0.000978575	up
Arrb1	PB-4_vs_control					1.52071	2.86932	0	up
Arrdc3	PB-4_vs_control					1.5245	2.87686	7.22146e-10	up
Arsg	PB-4_vs_control					1.78023	3.43481	0	up
Art3	PB-4_vs_control					2.34724	5.08849	0	up
Arvcf	PB-4_vs_control					2.98356	7.90937	5.16704e-06	up
Asap3	PB-4_vs_control					2.87997	7.36135	0	up
Asb10	PB-4_vs_control					1.60709	3.04636	0.000530717	up
Asb2	PB-4_vs_control					2.17116	4.50386	8.43469e-05	up
Asic1	PB-4_vs_control					5.20446	36.8723	0	up
Aspg	PB-4_vs_control					3.32995	10.0558	3.63434e-07	up
Asphd2	PB-4_vs_control					4.9138	30.1441	6.66134e-16	up
Asrgl1	PB-4_vs_control					1.06165	2.08732	0.00070908	up
Asun	PB-4_vs_control					-1.13219	0.456221	0.000914445	down
Asxl3	PB-4_vs_control					2.75009	6.72759	0.00144385	up
Atcay	PB-4_vs_control					6.85453	115.723	8.32091e-06	up
Atic	PB-4_vs_control					-1.04892	0.483328	1.63996e-05	down
Atp1a2	PB-4_vs_control					7.36432	164.771	1.25555e-05	up
Atp1a3	PB-4_vs_control					4.63452	24.8388	1.7846e-10	up
Atp1b1	PB-4_vs_control					3.94012	15.3495	0.0119507	up
Atp1b2	PB-4_vs_control					4.51996	22.9427	0	up
Atp6v0a4	PB-4_vs_control					1.89051	3.70767	2.242e-07	up
Atp7b	PB-4_vs_control					2.84999	7.20996	0	up
Atp8a1	PB-4_vs_control					1.80006	3.48235	1.30949e-11	up
Aurka	PB-4_vs_control					-1.27365	0.413612	0.00211216	down
Aurkb	PB-4_vs_control					-1.08092	0.472727	2.89167e-07	down
Axin2	PB-4_vs_control					1.907	3.75029	2.54907e-13	up
Axl	PB-4_vs_control					2.55101	5.86043	0	up
Azin2	PB-4_vs_control					2.47749	5.56926	0.00286694	up
B230311B06Rik	PB-4_vs_control					2.80118	6.9701	0.0212635	up
B3gat2	PB-4_vs_control					5.65102	50.2489	1.9736e-05	up
B4galnt3	PB-4_vs_control					6.26515	76.9125	0	up
B4galnt4	PB-4_vs_control					4.30137	19.717	0.00060656	up
B4gat1	PB-4_vs_control					1.21954	2.32873	1.49023e-06	up
Bahd1	PB-4_vs_control					1.19679	2.29228	0.000384596	up
Baiap2l2	PB-4_vs_control					6.43718	86.6529	0	up
Basp1	PB-4_vs_control					1.15924	2.2334	1.26452e-05	up
Baz1a	PB-4_vs_control					-1.12137	0.459658	0.00411893	down
Bcam	PB-4_vs_control					2.08122	4.23165	1.42886e-05	up
Bcan	PB-4_vs_control					2.36857	5.16428	0.00481438	up
Bcas1	PB-4_vs_control					3.75682	13.5181	5.84138e-05	up
Bche	PB-4_vs_control					3.77683	13.7069	4.81467e-10	up
Bcl11b	PB-4_vs_control					5.61739	49.0911	7.44929e-10	up
Bcl2l11	PB-4_vs_control					1.09701	2.1391	2.49159e-10	up
Bcl2l15	PB-4_vs_control					2.39269	5.25134	0.0290061	up
Bclaf1	PB-4_vs_control					-1.26303	0.416667	0.0123016	down
Bco2	PB-4_vs_control					1.82986	3.55503	5.10703e-15	up
Bcorl1	PB-4_vs_control					1.17581	2.2592	2.44076e-05	up
Bdh2	PB-4_vs_control					1.3307	2.51525	0	up
Bdnf	PB-4_vs_control					1.93239	3.81687	0.00602652	up
Best1	PB-4_vs_control					4.52312	22.9929	0	up
Bfsp2	PB-4_vs_control					3.78208	13.7568	2.20093e-05	up
Bglap2	PB-4_vs_control					3.17875	9.05522	0.00719441	up
Bhlhe40	PB-4_vs_control					-1.12863	0.457348	0.000144771	down
Birc5	PB-4_vs_control					-1.21865	0.429685	0	down
Bmf	PB-4_vs_control					2.98916	7.94011	0	up
Bmi1	PB-4_vs_control					-1.29467	0.407628	4.41254e-08	down
Bmp15	PB-4_vs_control					2.87669	7.34463	0.0239317	up
Bmp8a	PB-4_vs_control					3.9539	15.4968	1.19534e-07	up
Bms1	PB-4_vs_control					-1.01926	0.493369	0.000629239	down
Bok	PB-4_vs_control					3.4735	11.1078	0.0103179	up
Borcs5	PB-4_vs_control					1.06483	2.09192	0.0218718	up
Bpifb5	PB-4_vs_control					11.6414	3194.56	0.000706405	up
Brcc3	PB-4_vs_control					-1.13585	0.455065	0	down
Brdt	PB-4_vs_control					1.50569	2.8396	5.70902e-06	up
Brix1	PB-4_vs_control					-1.06385	0.478355	2.57722e-08	down
Brsk1	PB-4_vs_control					3.63519	12.4252	1.76337e-06	up
Brsk2	PB-4_vs_control					3.77221	13.6631	0.000731153	up
Btbd17	PB-4_vs_control					8.21068	296.251	1.67124e-05	up
Btc	PB-4_vs_control					3.66859	12.7161	0.000951785	up
Btg2	PB-4_vs_control					1.61128	3.05523	0.0012936	up
Btn1a1	PB-4_vs_control					5.90683	59.9973	0	up
Btn2a2	PB-4_vs_control					5.74509	53.6345	7.79506e-11	up
Bub1b	PB-4_vs_control					-1.14905	0.450922	0	down
C130026I21Rik	PB-4_vs_control					2.72028	6.58999	1.98185e-08	up
C130050O18Rik	PB-4_vs_control					2.30832	4.95308	0.0351872	up
C1qb	PB-4_vs_control					5.35726	40.9917	6.84883e-05	up
C1ql1	PB-4_vs_control					4.01713	16.1911	0.00488462	up
C1qtnf1	PB-4_vs_control					3.85704	14.4906	6.43677e-08	up
C1ra	PB-4_vs_control					1.59652	3.02414	2.09867e-09	up
C1rl	PB-4_vs_control					1.41791	2.67199	0	up
C1s1	PB-4_vs_control					4.78888	27.6437	0	up
C1s2	PB-4_vs_control					5.60392	48.635	6.58524e-06	up
C8g	PB-4_vs_control					1.22586	2.33894	0.0117991	up
Cabp7	PB-4_vs_control					4.80034	27.8643	0	up
Cacna1a	PB-4_vs_control					2.71755	6.57756	0	up
Cacna1g	PB-4_vs_control					9.82842	909.179	1.85407e-14	up
Cacna1h	PB-4_vs_control					12.6255	6319.2	0	up
Cacna1i	PB-4_vs_control					2.75201	6.73654	1.67224e-06	up
Cacna1s	PB-4_vs_control					4.4305	21.5633	0.0121155	up
Cacna2d2	PB-4_vs_control					7.1218	139.276	0	up
Cacna2d4	PB-4_vs_control					3.1649	8.96871	0.0025147	up
Cacnb1	PB-4_vs_control					2.45468	5.48192	1.60982e-14	up
Cacnb3	PB-4_vs_control					3.51721	11.4495	1.36599e-07	up
Cacng7	PB-4_vs_control					4.71579	26.2782	0.0051029	up
Cacybp	PB-4_vs_control					-1.11905	0.460396	1.07773e-10	down
Cadm2	PB-4_vs_control					5.84653	57.5416	2.43643e-09	up
Cadm4	PB-4_vs_control					2.15235	4.44551	0.00112503	up
Calml4	PB-4_vs_control					1.32283	2.50157	4.13441e-05	up
Camk1d	PB-4_vs_control					5.00394	32.0875	4.17838e-05	up
Camk1g	PB-4_vs_control					12.4818	5719.86	0	up
Camk2b	PB-4_vs_control					3.24285	9.46665	2.0935e-07	up
Camk4	PB-4_vs_control					2.65338	6.29139	0.00101226	up
Camkv	PB-4_vs_control					5.41257	42.5937	0.00116069	up
Camsap3	PB-4_vs_control					2.33122	5.03231	0	up
Capn1	PB-4_vs_control					1.29743	2.45791	0.00263121	up
Capn3	PB-4_vs_control					2.83677	7.1442	0.0330529	up
Capn5	PB-4_vs_control					2.29791	4.91745	0	up
Caps2	PB-4_vs_control					1.98233	3.95131	0.0225451	up
Car1	PB-4_vs_control					5.59615	48.3735	2.41988e-05	up
Car5b	PB-4_vs_control					3.09896	8.56803	0	up
Card11	PB-4_vs_control					2.81497	7.03707	0	up
Carhsp1	PB-4_vs_control					1.39526	2.63037	3.81994e-09	up
Caskin1	PB-4_vs_control					5.99459	63.7604	0	up
Casp7	PB-4_vs_control					1.71861	3.29119	2.8927e-09	up
Casz1	PB-4_vs_control					2.79825	6.95597	0	up
Catip	PB-4_vs_control					11.7613	3471.31	2.51251e-10	up
Cav1	PB-4_vs_control					3.31385	9.94413	0.00981693	up
Cbfa2t3	PB-4_vs_control					4.51115	22.803	0	up
Cbfb	PB-4_vs_control					-1.10212	0.465831	8.78297e-13	down
Cbr2	PB-4_vs_control					1.99337	3.98167	2.55712e-05	up
Cbs	PB-4_vs_control					4.58783	24.0477	6.13319e-06	up
Cbx3	PB-4_vs_control					-1.44416	0.367505	5.98907e-10	down
Ccar1	PB-4_vs_control					-1.06755	0.477129	0.00353662	down
Ccdc102a	PB-4_vs_control					1.15407	2.2254	2.98596e-07	up
Ccdc109b	PB-4_vs_control					3.76462	13.5914	0	up
Ccdc148	PB-4_vs_control					3.13637	8.79311	4.47496e-07	up
Ccdc151	PB-4_vs_control					1.45142	2.73478	0.00318371	up
Ccdc159	PB-4_vs_control					1.01682	2.02346	0.0389215	up
Ccdc160	PB-4_vs_control					1.75846	3.38337	0.00781296	up
Ccdc162	PB-4_vs_control					2.93847	7.66597	0.000101503	up
Ccdc180	PB-4_vs_control					3.1946	9.15528	3.23595e-05	up
Ccdc184	PB-4_vs_control					8.09342	273.125	1.10796e-10	up
Ccdc187	PB-4_vs_control					3.97256	15.6986	0.00344644	up
Ccdc190	PB-4_vs_control					4.32576	20.0532	0.023846	up
Ccdc30	PB-4_vs_control					1.77015	3.4109	0.00201626	up
Ccdc38	PB-4_vs_control					2.29638	4.91223	0.000544059	up
Ccdc63	PB-4_vs_control					6.04417	65.9899	0	up
Ccdc65	PB-4_vs_control					2.19513	4.57931	0	up
Ccdc8	PB-4_vs_control					4.71742	26.3077	2.34497e-06	up
Ccdc80	PB-4_vs_control					1.64566	3.12891	5.70667e-05	up
Ccdc83	PB-4_vs_control					3.33056	10.06	0.0310738	up
Ccdc85c	PB-4_vs_control					1.18786	2.27814	0.00165583	up
Ccdc92	PB-4_vs_control					1.17368	2.25587	2.17496e-09	up
Ccl28	PB-4_vs_control					1.68184	3.20836	0.000671512	up
Ccna1	PB-4_vs_control					1.45341	2.73855	3.05044e-08	up
Ccno	PB-4_vs_control					2.78819	6.90761	3.00278e-06	up
Ccpg1os	PB-4_vs_control					1.20072	2.29854	3.8034e-08	up
Ccrl2	PB-4_vs_control					4.55096	23.4409	0	up
Cct5	PB-4_vs_control					-1.02538	0.491282	0.0101096	down
Cct6a	PB-4_vs_control					-1.07667	0.474122	1.11022e-16	down
Cct8	PB-4_vs_control					-1.14944	0.450799	0	down
Cd164l2	PB-4_vs_control					3.93591	15.3048	0.0166573	up
Cd1d1	PB-4_vs_control					2.45989	5.50175	2.72338e-13	up
Cd244	PB-4_vs_control					2.55245	5.86631	0.00908765	up
Cd248	PB-4_vs_control					3.06092	8.34502	2.87724e-05	up
Cd36	PB-4_vs_control					5.66939	50.8928	5.99148e-08	up
Cd37	PB-4_vs_control					6.88809	118.446	3.65867e-05	up
Cd40	PB-4_vs_control					11.7032	3334.48	0.00298208	up
Cd59a	PB-4_vs_control					1.16891	2.24841	0	up
Cd72	PB-4_vs_control					2.27732	4.84777	0.00794718	up
Cd79a	PB-4_vs_control					2.57469	5.95742	0.016289	up
Cdan1	PB-4_vs_control					-1.08925	0.470007	0	down
Cdc25b	PB-4_vs_control					-1.00369	0.498722	1.90272e-06	down
Cdc42ep2	PB-4_vs_control					2.80402	6.98383	0	up
Cdca4	PB-4_vs_control					-1.03278	0.488766	0	down
Cdca8	PB-4_vs_control					-1.08663	0.470859	0.0227532	down
Cdh10	PB-4_vs_control					4.0424	16.4772	1.83923e-08	up
Cdh15	PB-4_vs_control					5.79582	55.5541	4.65287e-05	up
Cdhr5	PB-4_vs_control					6.29348	78.438	5.97198e-08	up
Cdk1	PB-4_vs_control					-1.01548	0.494663	0.0148253	down
Cdk2	PB-4_vs_control					-1.25525	0.418921	0	down
Cdk20	PB-4_vs_control					1.18461	2.27302	0	up
Cdk5r2	PB-4_vs_control					1.96783	3.9118	8.11095e-05	up
Cdkn1c	PB-4_vs_control					2.49344	5.63118	3.30683e-08	up
Ceacam1	PB-4_vs_control					1.92064	3.7859	1.89896e-11	up
Ceacam10	PB-4_vs_control					12.5977	6198.64	0	up
Ceacam19	PB-4_vs_control					13.5296	11825.6	0	up
Cebpz	PB-4_vs_control					-1.00481	0.498336	0.00016947	down
Celf5	PB-4_vs_control					4.81275	28.1048	0	up
Celsr1	PB-4_vs_control					6.89445	118.97	1.66593e-07	up
Celsr2	PB-4_vs_control					1.41775	2.67168	0.00720438	up
Cemip	PB-4_vs_control					5.3131	39.7561	2.27983e-05	up
Cenpn	PB-4_vs_control					-1.39763	0.379553	7.31017e-10	down
Cenpw	PB-4_vs_control					-1.57297	0.336115	2.85419e-05	down
Cep170b	PB-4_vs_control					1.02065	2.02883	3.76903e-06	up
Cep57	PB-4_vs_control					-1.06141	0.479163	0.00556749	down
Cep76	PB-4_vs_control					-1.06851	0.476812	2.36665e-05	down
Cerkl	PB-4_vs_control					1.19141	2.28376	0.00825564	up
Cetn3	PB-4_vs_control					-1.09715	0.467438	0.0198612	down
Cetn4	PB-4_vs_control					1.4367	2.70701	0.00615768	up
Cfap46	PB-4_vs_control					1.7681	3.40605	1.12133e-14	up
Cfap57	PB-4_vs_control					2.5279	5.76732	9.65882e-05	up
Cfap77	PB-4_vs_control					3.15342	8.89761	0.000330959	up
Cfh	PB-4_vs_control					4.9739	31.4262	0.025981	up
Cgn	PB-4_vs_control					3.81503	14.0747	0	up
Cgnl1	PB-4_vs_control					3.32745	10.0383	2.22045e-16	up
Chid1	PB-4_vs_control					1.15292	2.22363	1.66392e-07	up
Chil1	PB-4_vs_control					12.0755	4315.94	1.89414e-10	up
Chit1	PB-4_vs_control					7.64891	200.702	9.2894e-06	up
Chmp4c	PB-4_vs_control					1.54701	2.92211	1.29896e-14	up
Chrd	PB-4_vs_control					6.33199	80.56	4.72998e-05	up
Chrdl2	PB-4_vs_control					12.8483	7374.12	0	up
Chrm1	PB-4_vs_control					4.98231	31.6101	8.41534e-11	up
Chrm4	PB-4_vs_control					1.19198	2.28467	0.0208148	up
Chrna4	PB-4_vs_control					4.9571	31.0625	0.0015427	up
Chrnd	PB-4_vs_control					4.67518	25.5487	0.0413028	up
Chst1	PB-4_vs_control					12.9627	7982.92	0	up
Chst10	PB-4_vs_control					2.3906	5.24377	0	up
Chst11	PB-4_vs_control					4.66696	25.4035	0	up
Chst3	PB-4_vs_control					2.18431	4.54511	0	up
Chst5	PB-4_vs_control					5.37287	41.4375	0	up
Cib2	PB-4_vs_control					4.88966	29.6439	1.79199e-07	up
Cilp	PB-4_vs_control					12.8029	7145.81	0	up
Cisd3b	PB-4_vs_control					5.30737	39.5985	0.00284279	up
Cited4	PB-4_vs_control					11.6498	3213.22	0.000182646	up
Ckap5	PB-4_vs_control					-1.16384	0.446324	2.0631e-07	down
Ckmt1	PB-4_vs_control					3.59501	12.0839	0.0324925	up
Clcnka	PB-4_vs_control					15.1012	35150.3	0	up
Clcnkb	PB-4_vs_control					11.4861	2868.44	0.00114616	up
Cldn23	PB-4_vs_control					4.37616	20.7662	4.44089e-16	up
Cldn9	PB-4_vs_control					5.18299	36.3276	0.000132005	up
Clec2l	PB-4_vs_control					4.3927	21.0056	0	up
Clic5	PB-4_vs_control					6.81143	112.317	1.1857e-09	up
Clmn	PB-4_vs_control					1.02153	2.03007	0	up
Clstn1	PB-4_vs_control					1.35608	2.55989	0.0350852	up
Clu	PB-4_vs_control					5.0233	32.5209	4.58112e-09	up
Clybl	PB-4_vs_control					1.03908	2.05492	2.90779e-12	up
Cmip	PB-4_vs_control					1.03141	2.04402	0	up
Cmtm8	PB-4_vs_control					3.4744	11.1148	0	up
Cnih2	PB-4_vs_control					2.78947	6.91377	0	up
Cnot6	PB-4_vs_control					-1.06048	0.479473	0.0272463	down
Col12a1	PB-4_vs_control					2.50728	5.68548	3.79657e-08	up
Col15a1	PB-4_vs_control					-1.6547	0.317605	0.0001166	down
Col17a1	PB-4_vs_control					3.27978	9.71205	4.4724e-06	up
Col18a1	PB-4_vs_control					6.06171	66.7971	9.63375e-07	up
Col19a1	PB-4_vs_control					4.65818	25.2495	0	up
Col1a1	PB-4_vs_control					7.94716	246.794	9.86945e-10	up
Col22a1	PB-4_vs_control					12.3818	5336.94	0	up
Col23a1	PB-4_vs_control					4.13316	17.5471	0	up
Col25a1	PB-4_vs_control					6.29423	78.4789	0.000202356	up
Col26a1	PB-4_vs_control					8.4943	360.611	3.7874e-07	up
Col27a1	PB-4_vs_control					2.25311	4.76708	2.38494e-11	up
Col28a1	PB-4_vs_control					3.79459	13.8766	0.00463091	up
Col2a1	PB-4_vs_control					4.35968	20.5303	0.0155551	up
Col3a1	PB-4_vs_control					6.62294	98.5605	2.3245e-06	up
Col4a1	PB-4_vs_control					2.84232	7.17174	2.17069e-11	up
Col4a2	PB-4_vs_control					2.28646	4.87858	0.00132892	up
Col5a3	PB-4_vs_control					1.89131	3.70972	0.00395947	up
Col6a1	PB-4_vs_control					6.79811	111.285	1.63722e-07	up
Col6a3	PB-4_vs_control					5.44713	43.6265	0	up
Col7a1	PB-4_vs_control					1.41625	2.66892	0.0255926	up
Col8a2	PB-4_vs_control					4.91548	30.1792	1.25788e-13	up
Colq	PB-4_vs_control					4.69115	25.833	1.01216e-07	up
Copz2	PB-4_vs_control					1.20257	2.30149	1.86399e-05	up
Coro1a	PB-4_vs_control					3.21919	9.31263	1.47071e-08	up
Coro2a	PB-4_vs_control					2.37873	5.20079	3.71708e-05	up
Coro6	PB-4_vs_control					2.17245	4.50788	0	up
Cpeb1	PB-4_vs_control					1.49323	2.81518	1.79772e-06	up
Cpm	PB-4_vs_control					2.21976	4.65817	0	up
Cpne5	PB-4_vs_control					5.83975	57.2716	0.00468007	up
Cpne8	PB-4_vs_control					5.24952	38.042	0.000840577	up
Cpsf2	PB-4_vs_control					-1.05308	0.481937	8.15182e-05	down
Cpt1a	PB-4_vs_control					1.40621	2.6504	0	up
Cpz	PB-4_vs_control					3.22781	9.36846	0.00047993	up
Crabp2	PB-4_vs_control					3.91746	15.1103	0.000186282	up
Cracr2a	PB-4_vs_control					1.77283	3.41724	1.26025e-05	up
Crb1	PB-4_vs_control					3.90294	14.959	2.17087e-05	up
Crb3	PB-4_vs_control					3.60564	12.1732	8.52984e-09	up
Creb3l3	PB-4_vs_control					7.52143	183.729	3.44477e-05	up
Creg1	PB-4_vs_control					1.47466	2.77918	0	up
Crip1	PB-4_vs_control					4.84481	28.7364	7.13792e-05	up
Crlf1	PB-4_vs_control					2.63174	6.19772	0.000781313	up
Crmp1	PB-4_vs_control					1.5321	2.89207	1.48264e-05	up
Cry2	PB-4_vs_control					1.38135	2.60511	0.0175014	up
Csdc2	PB-4_vs_control					3.58616	12.0099	1.95576e-06	up
Csf2ra	PB-4_vs_control					1.87086	3.6575	2.02933e-08	up
Csmd3	PB-4_vs_control					4.18096	18.1382	6.69212e-11	up
Csrp2	PB-4_vs_control					1.57028	2.96963	0.000601444	up
Ctso	PB-4_vs_control					1.61657	3.06645	0.00968672	up
Ctss	PB-4_vs_control					6.16797	71.9024	0.000542169	up
Ctxn1	PB-4_vs_control					1.40274	2.64403	5.03288e-06	up
Cul4b	PB-4_vs_control					-1.13509	0.455307	0	down
Cutc	PB-4_vs_control					-1.45897	0.363753	8.99281e-15	down
Cux2	PB-4_vs_control					4.49127	22.4909	0	up
Cwc22	PB-4_vs_control					-1.14328	0.45273	0.000859082	down
Cx3cl1	PB-4_vs_control					2.70205	6.50724	0	up
Cxcl2	PB-4_vs_control					4.10052	17.1546	0.00622335	up
Cxcr3	PB-4_vs_control					4.98964	31.7711	0.0101094	up
Cxxc4	PB-4_vs_control					3.58542	12.0038	4.42129e-09	up
Cxxc5	PB-4_vs_control					1.42757	2.68994	3.97533e-05	up
Cyb561	PB-4_vs_control					4.26766	19.2617	1.64793e-11	up
Cybrd1	PB-4_vs_control					1.69272	3.23265	0.000261032	up
Cyfip2	PB-4_vs_control					1.84968	3.60421	0	up
Cygb	PB-4_vs_control					4.67793	25.5974	1.22125e-15	up
Cyp11a1	PB-4_vs_control					6.09143	68.1874	0	up
Cyp1a1	PB-4_vs_control					6.58034	95.6926	1.77636e-15	up
Cyp2c55	PB-4_vs_control					5.30639	39.5714	0.000362757	up
Cyp2d22	PB-4_vs_control					3.22562	9.35423	0.0415021	up
Cyp46a1	PB-4_vs_control					5.28429	38.9699	4.44089e-16	up
Cyp4f14	PB-4_vs_control					9.12977	560.187	0	up
Cyp4f17	PB-4_vs_control					1.23058	2.34661	2.1439e-07	up
Cyp4f18	PB-4_vs_control					13.7212	13505	0	up
Cys1	PB-4_vs_control					3.30465	9.88096	1.16111e-08	up
D630003M21Rik	PB-4_vs_control					2.80914	7.00868	0.00063959	up
D630023F18Rik	PB-4_vs_control					6.77909	109.827	5.9952e-15	up
D930020B18Rik	PB-4_vs_control					7.2437	151.555	0	up
Dab2ip	PB-4_vs_control					1.82473	3.54242	0	up
Dach1	PB-4_vs_control					1.06552	2.09293	0.0330958	up
Dach2	PB-4_vs_control					2.813	7.02746	0.0432212	up
Dact1	PB-4_vs_control					1.6876	3.2212	0.0181623	up
Dact3	PB-4_vs_control					2.32429	5.00819	2.51919e-08	up
Dap	PB-4_vs_control					1.50186	2.83207	3.89844e-06	up
Dapk2	PB-4_vs_control					3.86587	14.5795	0	up
Dbf4	PB-4_vs_control					-1.53886	0.344157	0	down
Dbn1	PB-4_vs_control					1.21016	2.31364	0.00217607	up
Dbndd1	PB-4_vs_control					2.86142	7.26729	5.20299e-11	up
Dchs1	PB-4_vs_control					3.18485	9.0936	7.00403e-08	up
Dclre1c	PB-4_vs_control					1.08772	2.12538	0.0418406	up
Ddit4	PB-4_vs_control					1.22954	2.34492	0.000156338	up
Ddx18	PB-4_vs_control					-1.01277	0.495593	3.33067e-16	down
Ddx39	PB-4_vs_control					-1.7845	0.290276	0.000585055	down
Ddx3x	PB-4_vs_control					-1.32869	0.39813	7.77156e-16	down
Ddx46	PB-4_vs_control					-1.04131	0.485885	3.56162e-10	down
Decr2	PB-4_vs_control					1.01701	2.02372	1.77938e-08	up
Defb25	PB-4_vs_control					3.64279	12.4907	0.0287434	up
Dennd2d	PB-4_vs_control					1.71217	3.27654	0.00323782	up
Dennd3	PB-4_vs_control					1.35211	2.55285	0.000172444	up
Depdc7	PB-4_vs_control					1.12155	2.17581	0.0190746	up
Des	PB-4_vs_control					2.53328	5.78886	1.02141e-14	up
Dexi	PB-4_vs_control					1.00801	2.01114	2.38079e-08	up
Dfna5	PB-4_vs_control					1.29943	2.46132	3.27436e-06	up
Dgat2	PB-4_vs_control					3.64105	12.4757	9.70014e-06	up
Dgka	PB-4_vs_control					2.25113	4.76055	0	up
Dhx58	PB-4_vs_control					1.40381	2.646	2.86046e-11	up
Dhx9	PB-4_vs_control					-1.2041	0.434039	0	down
Dio2	PB-4_vs_control					4.18835	18.2313	0.0031447	up
Diras1	PB-4_vs_control					2.36933	5.167	0	up
Dis3	PB-4_vs_control					-1.38749	0.38223	1.99752e-08	down
Disp2	PB-4_vs_control					6.32708	80.2861	0	up
Dixdc1	PB-4_vs_control					1.46379	2.75832	4.08108e-05	up
Dkc1	PB-4_vs_control					-1.8616	0.275171	0	down
Dkk3	PB-4_vs_control					1.96506	3.9043	0	up
Dlec1	PB-4_vs_control					2.53461	5.79421	0	up
Dlgap3	PB-4_vs_control					11.9587	3980.43	5.39724e-12	up
Dlk2	PB-4_vs_control					2.09989	4.28677	6.02282e-06	up
Dll1	PB-4_vs_control					4.73771	26.6805	1.11022e-16	up
Dlx4	PB-4_vs_control					3.85334	14.4534	0.000394846	up
Dmgdh	PB-4_vs_control					4.943	30.7604	0.000440873	up
Dmrtc2	PB-4_vs_control					7.62208	197.004	8.92111e-10	up
Dmtn	PB-4_vs_control					3.07956	8.45358	0	up
Dna2	PB-4_vs_control					-1.47711	0.359207	2.57653e-09	down
Dnaaf3	PB-4_vs_control					7.31231	158.937	3.59529e-10	up
Dnah11	PB-4_vs_control					3.97956	15.7749	4.21883e-05	up
Dnah17	PB-4_vs_control					5.98583	63.3743	0	up
Dnah2	PB-4_vs_control					2.18023	4.53227	0	up
Dnah8	PB-4_vs_control					6.89464	118.985	3.08198e-12	up
Dnaja1	PB-4_vs_control					-1.12253	0.459287	1.90842e-09	down
Dnaja4	PB-4_vs_control					2.01682	4.04691	0.0371201	up
Dnajb2	PB-4_vs_control					1.0255	2.03567	0	up
Dnajc12	PB-4_vs_control					1.18708	2.27692	0	up
Dnajc2	PB-4_vs_control					-1.05864	0.480084	8.84263e-10	down
Dnajc9	PB-4_vs_control					-1.21527	0.430694	3.69776e-05	down
Dnm1	PB-4_vs_control					1.65638	3.15225	9.53307e-06	up
Dnm3	PB-4_vs_control					2.85759	7.24804	0	up
Dnttip2	PB-4_vs_control					-1.13806	0.454369	0.000120985	down
Doc2b	PB-4_vs_control					7.14885	141.911	2.81486e-12	up
Dock8	PB-4_vs_control					2.044	4.12388	0	up
Dock9	PB-4_vs_control					1.00605	2.00841	0.00834124	up
Dok4	PB-4_vs_control					2.20373	4.60668	0	up
Dok5	PB-4_vs_control					1.84812	3.60031	0	up
Dopey2	PB-4_vs_control					1.58994	3.01037	0	up
Dpep1	PB-4_vs_control					3.22538	9.35271	0.0136232	up
Dpf1	PB-4_vs_control					1.26291	2.39979	0.00137459	up
Dpf3	PB-4_vs_control					2.3335	5.04026	0.000373272	up
Dpy19l3	PB-4_vs_control					1.79837	3.47827	0	up
Dpyd	PB-4_vs_control					2.81403	7.03245	1.59318e-05	up
Dpysl3	PB-4_vs_control					3.72867	13.2569	1.76424e-06	up
Dpysl5	PB-4_vs_control					4.86209	29.0827	0	up
Dram1	PB-4_vs_control					4.63824	24.9029	0	up
Draxin	PB-4_vs_control					2.2289	4.68775	0	up
Dtx1	PB-4_vs_control					12.3669	5282.3	0	up
Duox2	PB-4_vs_control					5.31679	39.8579	9.72561e-09	up
Duoxa1	PB-4_vs_control					3.51135	11.4031	9.89876e-05	up
Dusp15	PB-4_vs_control					7.12111	139.209	1.11022e-16	up
Dusp23	PB-4_vs_control					3.2204	9.32043	0	up
Dusp28	PB-4_vs_control					1.6972	3.24272	0.000545674	up
Dusp4	PB-4_vs_control					-2.09827	0.233539	5.55112e-15	down
Dusp5	PB-4_vs_control					4.10175	17.1691	0.00890945	up
Dusp9	PB-4_vs_control					4.69744	25.9459	0.00176244	up
Dync1i1	PB-4_vs_control					3.1448	8.8446	0.000104916	up
Dzank1	PB-4_vs_control					1.17411	2.25653	0.000338568	up
E130012A19Rik	PB-4_vs_control					1.04168	2.05862	0.0154944	up
E330009J07Rik	PB-4_vs_control					1.19316	2.28653	2.02328e-08	up
Eaf2	PB-4_vs_control					2.83287	7.12488	0.00170252	up
Ebf4	PB-4_vs_control					2.18226	4.53863	0.000484345	up
Ece1	PB-4_vs_control					2.77104	6.82598	2.20367e-07	up
Echdc2	PB-4_vs_control					1.26514	2.40351	0.00391099	up
Ecm1	PB-4_vs_control					1.41305	2.66299	0.0371998	up
Eda	PB-4_vs_control					4.31987	19.9714	0	up
Eda2r	PB-4_vs_control					1.5219	2.87169	0.0356391	up
Edil3	PB-4_vs_control					1.86622	3.64577	8.34614e-07	up
Eef1e1	PB-4_vs_control					-1.09021	0.469693	4.26844e-05	down
Efcab1	PB-4_vs_control					2.72867	6.62846	0.00230667	up
Efcab13	PB-4_vs_control					5.15388	35.6018	0.0272963	up
Efcab3	PB-4_vs_control					3.09639	8.55276	1.19289e-06	up
Efna1	PB-4_vs_control					1.57584	2.98108	9.81097e-06	up
Efna2	PB-4_vs_control					4.84361	28.7126	0	up
Efna3	PB-4_vs_control					5.4327	43.1924	0	up
Efnb2	PB-4_vs_control					1.85059	3.60647	1.44329e-15	up
Efr3b	PB-4_vs_control					2.00046	4.00128	0	up
Efs	PB-4_vs_control					4.57532	23.8401	2.82581e-07	up
Egfl7	PB-4_vs_control					2.30328	4.9358	0.0117261	up
Egln3	PB-4_vs_control					1.40861	2.65481	1.39612e-07	up
Egr2	PB-4_vs_control					4.53486	23.1808	0.0230034	up
Eif1a	PB-4_vs_control					-1.03698	0.487348	1.14217e-07	down
Eif2s1	PB-4_vs_control					-1.04944	0.483156	2.59806e-06	down
Eif2s2	PB-4_vs_control					-1.24388	0.422235	0	down
Eif3a	PB-4_vs_control					-1.06521	0.477904	0.00836218	down
Eif3j1	PB-4_vs_control					-1.06054	0.479454	0	down
Eif4a1	PB-4_vs_control					-1.05863	0.480088	0	down
Elf3	PB-4_vs_control					3.8477	14.397	0	up
Elfn1	PB-4_vs_control					8.30964	317.287	0	up
Elfn2	PB-4_vs_control					7.02566	130.297	2.02228e-05	up
Elmo1	PB-4_vs_control					4.96728	31.2824	0	up
Eln	PB-4_vs_control					4.81293	28.1083	2.3469e-05	up
Elovl3	PB-4_vs_control					2.90463	7.48823	3.28633e-06	up
Emid1	PB-4_vs_control					2.47071	5.54316	0	up
Eml1	PB-4_vs_control					3.40656	10.6042	0	up
Engase	PB-4_vs_control					1.4944	2.81748	0.00209833	up
Eno2	PB-4_vs_control					2.09192	4.26315	0	up
Enox1	PB-4_vs_control					1.20149	2.29978	9.20375e-14	up
Enpp1	PB-4_vs_control					2.19995	4.59462	1.40717e-10	up
Enpp3	PB-4_vs_control					1.74426	3.35023	2.37439e-05	up
Enpp5	PB-4_vs_control					1.21056	2.31427	0.000623218	up
Enpp6	PB-4_vs_control					12.1227	4459.6	9.99201e-16	up
Entpd2	PB-4_vs_control					3.1242	8.7192	1.7239e-06	up
Epas1	PB-4_vs_control					2.43023	5.38979	0	up
Epb41l1	PB-4_vs_control					1.87468	3.6672	0	up
Epb41l3	PB-4_vs_control					1.24754	2.37436	0.038775	up
Epb41l4b	PB-4_vs_control					1.39492	2.62975	2.66149e-06	up
Epha1	PB-4_vs_control					2.47066	5.54297	1.29364e-05	up
Epha10	PB-4_vs_control					3.58701	12.0171	0.000324442	up
Epha2	PB-4_vs_control					2.61108	6.10959	0.000244324	up
Epha5	PB-4_vs_control					3.67215	12.7476	4.88995e-05	up
Ephb2	PB-4_vs_control					4.50736	22.7432	0	up
Ephb3	PB-4_vs_control					5.74846	53.76	5.45731e-05	up
Ephb6	PB-4_vs_control					3.36034	10.2698	0.00292915	up
Epn3	PB-4_vs_control					6.63514	99.3979	0	up
Epor	PB-4_vs_control					2.35381	5.11172	0.00131209	up
Eppk1	PB-4_vs_control					5.90919	60.0957	1.1724e-13	up
Eprs	PB-4_vs_control					-1.05287	0.482008	2.98325e-06	down
Eps8l2	PB-4_vs_control					12.6823	6572.72	0	up
Eri2	PB-4_vs_control					-1.23854	0.423801	0.00120787	down
Esf1	PB-4_vs_control					-1.27258	0.413918	0.00322041	down
Esr2	PB-4_vs_control					3.34532	10.1634	0.000171204	up
Esyt1	PB-4_vs_control					1.46534	2.76128	9.78024e-05	up
Eva1a	PB-4_vs_control					1.95127	3.86714	0	up
Eva1c	PB-4_vs_control					1.24768	2.3746	0.0015038	up
Evi5l	PB-4_vs_control					1.27552	2.42086	6.20367e-08	up
Exd1	PB-4_vs_control					1.53034	2.88854	4.77951e-13	up
Exoc3l2	PB-4_vs_control					3.65589	12.6047	2.43361e-13	up
Exoc3l4	PB-4_vs_control					2.91361	7.53501	6.9304e-06	up
Exosc3	PB-4_vs_control					-1.23236	0.425619	4.01456e-09	down
Exosc8	PB-4_vs_control					-1.64905	0.318851	0	down
Eya2	PB-4_vs_control					4.08497	16.9706	4.82275e-07	up
Ezh2	PB-4_vs_control					-1.08883	0.470143	0.000442096	down
F11r	PB-4_vs_control					1.08444	2.12055	3.74164e-07	up
F5	PB-4_vs_control					5.3437	40.6082	1.63739e-07	up
Fa2h	PB-4_vs_control					3.59247	12.0626	0.00161622	up
Fads6	PB-4_vs_control					2.14066	4.40964	0	up
Faim2	PB-4_vs_control					6.2927	78.3953	9.55373e-06	up
Fam101b	PB-4_vs_control					1.95886	3.88755	0	up
Fam102a	PB-4_vs_control					1.62539	3.08525	5.31861e-08	up
Fam102b	PB-4_vs_control					1.31254	2.48379	1.84586e-06	up
Fam105a	PB-4_vs_control					2.61483	6.12552	0	up
Fam107b	PB-4_vs_control					4.3354	20.1876	0.000163017	up
Fam109b	PB-4_vs_control					4.34172	20.2763	0.000445124	up
Fam110b	PB-4_vs_control					2.45889	5.49794	0	up
Fam114a1	PB-4_vs_control					1.02002	2.02795	0	up
Fam117a	PB-4_vs_control					2.63153	6.19682	1.89445e-10	up
Fam129a	PB-4_vs_control					1.51069	2.84946	0	up
Fam131b	PB-4_vs_control					4.16308	17.9148	0	up
Fam131c	PB-4_vs_control					7.3489	163.02	3.15389e-07	up
Fam13a	PB-4_vs_control					1.89505	3.71936	0.00017478	up
Fam160a1	PB-4_vs_control					1.37963	2.60202	1.59709e-09	up
Fam162a	PB-4_vs_control					-1.08227	0.472286	1.53104e-07	down
Fam171a2	PB-4_vs_control					2.83317	7.12637	0.00151213	up
Fam171b	PB-4_vs_control					2.39706	5.26728	0	up
Fam179a	PB-4_vs_control					4.29914	19.6865	0.0302757	up
Fam189a2	PB-4_vs_control					4.3669	20.6332	0	up
Fam198a	PB-4_vs_control					3.91842	15.1203	0.000820056	up
Fam19a3	PB-4_vs_control					2.82751	7.09846	0.0383918	up
Fam19a5	PB-4_vs_control					3.27881	9.70557	0.0478076	up
Fam20a	PB-4_vs_control					4.98302	31.6255	3.69163e-07	up
Fam214b	PB-4_vs_control					1.54486	2.91776	7.08208e-10	up
Fam219a	PB-4_vs_control					1.0475	2.06695	0	up
Fam234a	PB-4_vs_control					1.63023	3.09562	5.96899e-05	up
Fam43a	PB-4_vs_control					3.75233	13.4761	0	up
Fam46b	PB-4_vs_control					4.40431	21.1752	2.34757e-08	up
Fam46c	PB-4_vs_control					2.74262	6.69284	0	up
Fam49a	PB-4_vs_control					1.53892	2.90578	0.00324701	up
Fam57b	PB-4_vs_control					5.0632	33.433	0	up
Fam65c	PB-4_vs_control					2.58928	6.01799	9.22392e-07	up
Fam69a	PB-4_vs_control					1.6285	3.09191	7.77156e-16	up
Fam69b	PB-4_vs_control					2.48259	5.58902	0.0113985	up
Fam71f1	PB-4_vs_control					-2.01265	0.247817	0.0104068	down
Fam78a	PB-4_vs_control					2.68263	6.42027	0	up
Fam83a	PB-4_vs_control					4.34074	20.2625	0.00011772	up
Fasn	PB-4_vs_control					-1.22223	0.42862	0.0036289	down
Fastkd3	PB-4_vs_control					-1.00939	0.496757	0	down
Fbln7	PB-4_vs_control					4.12777	17.4817	0	up
Fbn1	PB-4_vs_control					1.50431	2.83688	0.00930312	up
Fbp1	PB-4_vs_control					5.03563	32.8001	0	up
Fbp2	PB-4_vs_control					4.78866	27.6396	4.82896e-06	up
Fbxl2	PB-4_vs_control					1.16647	2.24462	5.02245e-07	up
Fbxl21	PB-4_vs_control					6.84431	114.906	0	up
Fbxo30	PB-4_vs_control					-1.18135	0.440939	0.0491042	down
Fbxo41	PB-4_vs_control					4.98723	31.7179	0	up
Fbxo43	PB-4_vs_control					4.96078	31.1419	0.00718442	up
Fcgr3	PB-4_vs_control					6.65877	101.039	0	up
Fcgrt	PB-4_vs_control					1.20457	2.30469	0.000918728	up
Fcho1	PB-4_vs_control					5.9088	60.0794	0.00250724	up
Fchsd1	PB-4_vs_control					1.28336	2.43406	1.03251e-14	up
Fen1	PB-4_vs_control					-1.10719	0.464198	0.0315362	down
Fes	PB-4_vs_control					3.54679	11.6866	0.0062373	up
Fgd2	PB-4_vs_control					3.20057	9.19321	0	up
Fgd3	PB-4_vs_control					3.15406	8.90158	2.46799e-08	up
Fgd5	PB-4_vs_control					3.02782	8.15577	1.21368e-08	up
Fgf11	PB-4_vs_control					3.8785	14.7077	0	up
Fgf18	PB-4_vs_control					3.73673	13.3311	7.84073e-12	up
Fgf7	PB-4_vs_control					2.19271	4.57164	9.6768e-06	up
Fgf9	PB-4_vs_control					2.91598	7.54738	6.16335e-09	up
Fgfr1	PB-4_vs_control					3.04871	8.27473	5.70987e-10	up
Fggy	PB-4_vs_control					1.11943	2.1726	0.0111317	up
Fhad1	PB-4_vs_control					4.60951	24.4119	0.00825158	up
Fhdc1	PB-4_vs_control					1.77913	3.43218	0.0403097	up
Fhit	PB-4_vs_control					3.81817	14.1054	2.33982e-06	up
Fhl1	PB-4_vs_control					7.11986	139.088	1.11215e-07	up
Fhod3	PB-4_vs_control					3.03515	8.19733	0	up
Fibcd1	PB-4_vs_control					4.89751	29.8055	0.000157771	up
Fignl2	PB-4_vs_control					1.57825	2.98606	0.00104196	up
Fkbp10	PB-4_vs_control					1.30736	2.47489	0.00138502	up
Fkbp11	PB-4_vs_control					1.87503	3.6681	0.00909654	up
Fkbp1b	PB-4_vs_control					1.56264	2.95394	8.6011e-07	up
Flrt1	PB-4_vs_control					13.1051	8810.85	0	up
Flrt3	PB-4_vs_control					1.1876	2.27773	3.80138e-08	up
Flt3l	PB-4_vs_control					1.58835	3.00706	0.00174507	up
Fmnl1	PB-4_vs_control					4.50761	22.7471	0	up
Fmo1	PB-4_vs_control					3.43695	10.8299	0	up
Fmo2	PB-4_vs_control					4.99736	31.9415	5.83849e-05	up
Fmo4	PB-4_vs_control					4.57182	23.7823	0	up
Fmo5	PB-4_vs_control					1.38756	2.61635	0.00473752	up
Fn3k	PB-4_vs_control					2.38265	5.21492	3.11973e-14	up
Fndc4	PB-4_vs_control					1.13429	2.19511	0.0113016	up
Fndc5	PB-4_vs_control					6.1629	71.6503	0	up
Folr1	PB-4_vs_control					7.11432	138.555	1.34812e-09	up
Fosb	PB-4_vs_control					1.73557	3.3301	0.0386286	up
Foxa3	PB-4_vs_control					3.83133	14.2346	0.00246791	up
Foxd2	PB-4_vs_control					1.50514	2.83852	1.77944e-06	up
Foxf1	PB-4_vs_control					4.77517	27.3822	1.46549e-14	up
Foxj1	PB-4_vs_control					3.0649	8.36813	0.00257828	up
Foxm1	PB-4_vs_control					-1.17166	0.44391	0	down
Foxn4	PB-4_vs_control					3.96767	15.6454	2.5598e-05	up
Frat1	PB-4_vs_control					1.50839	2.84492	0.00227137	up
Frat2	PB-4_vs_control					1.95843	3.8864	0.0476175	up
Frem1	PB-4_vs_control					3.01058	8.05886	0	up
Frmd4b	PB-4_vs_control					3.42593	10.7475	1.04323e-10	up
Frmd5	PB-4_vs_control					5.27539	38.7302	6.61928e-07	up
Frmpd1	PB-4_vs_control					2.22803	4.68493	4.49054e-10	up
Fry	PB-4_vs_control					1.17614	2.25972	0	up
Fscn1	PB-4_vs_control					1.94905	3.8612	0.00022171	up
Fsip1	PB-4_vs_control					2.94141	7.68163	6.52811e-14	up
Fstl1	PB-4_vs_control					2.20486	4.61031	0	up
Fstl3	PB-4_vs_control					4.10707	17.2326	1.17184e-12	up
Fubp1	PB-4_vs_control					-1.25006	0.420431	4.68929e-06	down
Fuca1	PB-4_vs_control					1.01466	2.02042	0.00452992	up
Fut7	PB-4_vs_control					3.87779	14.7004	0.0020254	up
Fxyd5	PB-4_vs_control					1.84863	3.60157	0	up
Gabra1	PB-4_vs_control					3.29518	9.8163	3.78448e-06	up
Gabrb2	PB-4_vs_control					3.601	12.1341	0.00182607	up
Gabre	PB-4_vs_control					3.31475	9.95034	9.80696e-07	up
Gadd45a	PB-4_vs_control					1.43738	2.70828	1.30338e-08	up
Gadd45g	PB-4_vs_control					1.14797	2.21601	0.00257159	up
Gal3st4	PB-4_vs_control					4.67025	25.4616	0	up
Gar1	PB-4_vs_control					-1.03729	0.487244	4.08209e-06	down
Garem	PB-4_vs_control					1.15123	2.22104	0	up
Gareml	PB-4_vs_control					2.48109	5.58319	3.67959e-10	up
Garnl3	PB-4_vs_control					2.15633	4.45778	5.47229e-13	up
Gata2	PB-4_vs_control					1.78632	3.44934	0	up
Gata3	PB-4_vs_control					2.38147	5.21066	5.56629e-10	up
Gatsl2	PB-4_vs_control					1.7587	3.38394	1.06559e-10	up
Gbgt1	PB-4_vs_control					6.14571	70.8016	0.000406787	up
Gbp5	PB-4_vs_control					3.35722	10.2476	7.38688e-07	up
Gbp9	PB-4_vs_control					4.2802	19.4299	1.44067e-06	up
Gca	PB-4_vs_control					1.4636	2.75797	0.000963254	up
Gch1	PB-4_vs_control					2.98069	7.89366	0	up
Gchfr	PB-4_vs_control					3.23555	9.41882	0.00028964	up
Gcnt2	PB-4_vs_control					1.1544	2.22592	2.45467e-06	up
Gdap1l1	PB-4_vs_control					3.90061	14.9348	2.65987e-12	up
Gdf11	PB-4_vs_control					1.7815	3.43782	1.84992e-06	up
Gdf6	PB-4_vs_control					4.66145	25.3067	0.00579092	up
Gdf7	PB-4_vs_control					2.86288	7.27467	5.09989e-10	up
Gfpt2	PB-4_vs_control					1.55364	2.93557	0	up
Gfra1	PB-4_vs_control					2.08192	4.2337	1.24122e-05	up
Ggt5	PB-4_vs_control					13.276	9919.3	0	up
Ghr	PB-4_vs_control					1.21164	2.31601	0.0016999	up
Gimap6	PB-4_vs_control					5.05006	33.1297	0	up
Gins1	PB-4_vs_control					-1.53904	0.344115	1.0944e-09	down
Gipc3	PB-4_vs_control					4.14479	17.6891	0	up
Gipr	PB-4_vs_control					11.7089	3347.59	3.59604e-09	up
Gja3	PB-4_vs_control					1.61817	3.06986	0	up
Gja4	PB-4_vs_control					7.20144	147.18	1.22125e-15	up
Gk5	PB-4_vs_control					1.15547	2.22757	0.00137532	up
Gli1	PB-4_vs_control					3.64452	12.5058	0	up
Glipr2	PB-4_vs_control					2.89614	7.44433	2.20594e-05	up
Glis3	PB-4_vs_control					1.11215	2.16167	0.0279348	up
Glrx	PB-4_vs_control					1.48567	2.80047	0	up
Gm11744	PB-4_vs_control					3.05626	8.31811	0.00267039	up
Gm1305	PB-4_vs_control					2.80523	6.98967	0.00549002	up
Gm13201	PB-4_vs_control					2.86195	7.26999	0.00104601	up
Gm1661	PB-4_vs_control					7.27312	154.678	3.44169e-15	up
Gm1673	PB-4_vs_control					2.46039	5.50366	4.63746e-05	up
Gm17455	PB-4_vs_control					11.9792	4037.36	6.55511e-10	up
Gm2808	PB-4_vs_control					2.52376	5.75078	2.87194e-11	up
Gm2a	PB-4_vs_control					1.4941	2.81688	0.0025435	up
Gm34220	PB-4_vs_control					-1.19011	0.438269	0.0105941	down
Gm41291	PB-4_vs_control					-1.55061	0.341366	0.00655074	down
Gm5640	PB-4_vs_control					-1.19231	0.437603	0.00680565	down
Gm6958	PB-4_vs_control					2.28186	4.86305	5.34028e-12	up
Gm7694	PB-4_vs_control					4.54148	23.2874	2.79088e-12	up
Gm7932	PB-4_vs_control					3.93104	15.2532	2.35852e-08	up
Gm960	PB-4_vs_control					3.54803	11.6967	0.00631276	up
Gm996	PB-4_vs_control					1.87281	3.66245	1.55363e-10	up
Gmpr	PB-4_vs_control					1.94617	3.85349	4.69549e-06	up
Gna15	PB-4_vs_control					4.15616	17.829	4.21885e-15	up
Gnaz	PB-4_vs_control					3.61086	12.2174	0	up
Gng2	PB-4_vs_control					1.85884	3.62717	0	up
Gng4	PB-4_vs_control					5.13576	35.1576	0.000620308	up
Gng7	PB-4_vs_control					1.6488	3.13573	9.17443e-08	up
Gnl3	PB-4_vs_control					-1.6406	0.320724	0	down
Gnmt	PB-4_vs_control					2.73632	6.66368	0.0221485	up
Gpa33	PB-4_vs_control					4.65735	25.2348	1.85454e-05	up
Gpc1	PB-4_vs_control					1.90996	3.75798	0	up
Gpc3	PB-4_vs_control					3.41935	10.6986	0.0153169	up
Gpc4	PB-4_vs_control					1.84878	3.60195	0.0135977	up
Gpcpd1	PB-4_vs_control					1.1875	2.27758	3.10112e-07	up
Gpr153	PB-4_vs_control					3.06458	8.36626	0.000915139	up
Gpr155	PB-4_vs_control					1.4432	2.71923	0	up
Gpr156	PB-4_vs_control					3.05136	8.28995	0	up
Gpr158	PB-4_vs_control					2.24001	4.72402	0.0193823	up
Gpr160	PB-4_vs_control					10.9487	1976.47	0.00446238	up
Gpr162	PB-4_vs_control					3.8997	14.9254	0	up
Gpr20	PB-4_vs_control					13.6599	12943.2	0	up
Gpr3	PB-4_vs_control					3.07135	8.40562	0.000133941	up
Gpr37l1	PB-4_vs_control					4.73022	26.5422	0.00178922	up
Gprasp2	PB-4_vs_control					7.20787	147.838	5.55112e-16	up
Gprin1	PB-4_vs_control					3.01822	8.10167	0	up
Grasp	PB-4_vs_control					1.33412	2.52122	0.0134361	up
Grb14	PB-4_vs_control					3.82683	14.1903	0	up
Greb1	PB-4_vs_control					5.99327	63.7021	1.60538e-13	up
Grhl3	PB-4_vs_control					6.42076	85.6727	0	up
Grid2ip	PB-4_vs_control					2.49684	5.64446	2.35251e-11	up
Grik3	PB-4_vs_control					2.76358	6.79077	8.5203e-09	up
Grik4	PB-4_vs_control					2.83109	7.1161	0	up
Grik5	PB-4_vs_control					1.22254	2.33357	8.20085e-09	up
Grin1	PB-4_vs_control					2.37246	5.17825	0.000493511	up
Grin2d	PB-4_vs_control					6.61807	98.2286	7.08212e-11	up
Grip2	PB-4_vs_control					12.2765	4961.42	0	up
Grrp1	PB-4_vs_control					5.31904	39.9201	1.87847e-07	up
Gsap	PB-4_vs_control					1.75049	3.36473	0.0104846	up
Gsdma	PB-4_vs_control					4.13485	17.5677	0.0370002	up
Gsdmd	PB-4_vs_control					1.85582	3.61957	0.00276496	up
Gse1	PB-4_vs_control					1.08072	2.11509	0.00111426	up
Gsg2	PB-4_vs_control					-1.27958	0.411915	0	down
Gsta4	PB-4_vs_control					9.19907	587.754	2.37594e-08	up
Gstk1	PB-4_vs_control					3.01129	8.06287	0.00139583	up
Gstm6	PB-4_vs_control					2.57865	5.97381	0.000543726	up
Gstm7	PB-4_vs_control					1.16748	2.2462	2.19375e-08	up
Gsto2	PB-4_vs_control					1.61098	3.05459	0.00137151	up
Gstt1	PB-4_vs_control					3.91187	15.0518	8.96364e-09	up
Gstt3	PB-4_vs_control					2.04082	4.1148	0	up
Gtf2h1	PB-4_vs_control					-1.32555	0.398998	0	down
Gucy2e	PB-4_vs_control					3.13367	8.77663	0.0454236	up
H2-DMb1	PB-4_vs_control					2.58089	5.98307	6.95162e-06	up
H2-T22	PB-4_vs_control					1.96319	3.89922	0	up
H2-T23	PB-4_vs_control					3.88127	14.736	5.92421e-05	up
Habp4	PB-4_vs_control					1.08617	2.1231	8.18068e-12	up
Hacd4	PB-4_vs_control					1.52036	2.86863	0.0299626	up
Hao1	PB-4_vs_control					4.5386	23.2411	0.00991344	up
Hap1	PB-4_vs_control					2.43251	5.39833	9.04457e-06	up
Haus3	PB-4_vs_control					-1.60209	0.329399	4.62342e-06	down
Hba-a1	PB-4_vs_control					12.7209	6750.87	0	up
Hcfc1r1	PB-4_vs_control					1.22292	2.33419	1.26715e-10	up
Hcn1	PB-4_vs_control					1.88421	3.69151	0	up
Hcn2	PB-4_vs_control					2.20934	4.62463	5.55112e-16	up
Hdac9	PB-4_vs_control					2.42115	5.35599	0	up
Hebp1	PB-4_vs_control					4.15171	17.7742	0.0131345	up
Helz2	PB-4_vs_control					1.08774	2.1254	8.89562e-10	up
Hes6	PB-4_vs_control					1.41641	2.66921	4.20491e-05	up
Hes7	PB-4_vs_control					3.96316	15.5966	0	up
Hey1	PB-4_vs_control					6.12498	69.7915	0	up
Hey2	PB-4_vs_control					3.73947	13.3565	0.00136627	up
Hfe	PB-4_vs_control					1.38947	2.61982	0	up
Hfe2	PB-4_vs_control					7.32216	160.025	0.000236484	up
Hhat	PB-4_vs_control					-1.07206	0.47564	1.35581e-07	down
Hhatl	PB-4_vs_control					1.99034	3.9733	0.00712948	up
Hhipl1	PB-4_vs_control					1.69566	3.23924	5.89284e-07	up
Hid1	PB-4_vs_control					2.2161	4.64637	5.38824e-10	up
Hipk4	PB-4_vs_control					2.17069	4.50239	2.84217e-13	up
Hirip3	PB-4_vs_control					-1.3774	0.384912	2.88658e-15	down
Hk2	PB-4_vs_control					-1.13087	0.456641	3.88599e-07	down
Hlcs	PB-4_vs_control					1.1703	2.25059	0	up
Hlx	PB-4_vs_control					1.96578	3.90625	6.04669e-10	up
Hmgcs2	PB-4_vs_control					7.99734	255.528	1.37222e-09	up
Hmha1	PB-4_vs_control					2.29351	4.90248	0.00805249	up
Hnrnpa1	PB-4_vs_control					-1.09106	0.469417	0	down
Hnrnpa2b1	PB-4_vs_control					-1.27313	0.413761	0.0129888	down
Hnrnpa3	PB-4_vs_control					-1.30542	0.404603	0	down
Hnrnpf	PB-4_vs_control					-1.1592	0.44776	0	down
Hnrnpm	PB-4_vs_control					-1.28734	0.409706	2.5551e-10	down
Hnrnpu	PB-4_vs_control					-1.22513	0.427758	6.2652e-05	down
Hoga1	PB-4_vs_control					1.70264	3.25495	2.67289e-06	up
Homez	PB-4_vs_control					1.05013	2.07071	0	up
Hopx	PB-4_vs_control					7.81419	225.064	0	up
Hoxa11	PB-4_vs_control					-1.86383	0.274746	6.9704e-06	down
Hoxb13	PB-4_vs_control					3.13093	8.76	0.000716195	up
Hoxb5	PB-4_vs_control					5.1209	34.7971	3.9968e-15	up
Hoxb8	PB-4_vs_control					2.50078	5.65993	0.0177889	up
Hoxc4	PB-4_vs_control					4.20103	18.3922	0.0274721	up
Hoxc5	PB-4_vs_control					5.93009	60.9726	0.000127185	up
Hoxc6	PB-4_vs_control					3.56836	11.8627	2.17552e-11	up
Hpcal1	PB-4_vs_control					1.748	3.35894	1.76535e-06	up
Hpcal4	PB-4_vs_control					13.2261	9581.84	0	up
Hpn	PB-4_vs_control					1.77071	3.41223	0.00991794	up
Hprt	PB-4_vs_control					-1.00678	0.497657	0	down
Hpse	PB-4_vs_control					1.57776	2.98507	2.51188e-10	up
Hrc	PB-4_vs_control					5.14435	35.3674	1.55431e-15	up
Hrh1	PB-4_vs_control					5.07864	33.7926	8.24407e-12	up
Hrk	PB-4_vs_control					11.5671	3034.11	0.000164411	up
Hs3st5	PB-4_vs_control					5.81605	56.3386	1.7014e-06	up
Hs3st6	PB-4_vs_control					3.91475	15.0819	0.000401724	up
Hs6st1	PB-4_vs_control					1.44252	2.71795	1.84806e-07	up
Hsd17b12	PB-4_vs_control					-1.16511	0.445929	0.00111053	down
Hsd17b14	PB-4_vs_control					2.30792	4.95168	0	up
Hsdl2	PB-4_vs_control					1.2515	2.3809	0.0124674	up
Hsp90aa1	PB-4_vs_control					-1.47345	0.360121	8.52925e-05	down
Hsp90b1	PB-4_vs_control					-1.23982	0.423426	0.000210895	down
Hspa2	PB-4_vs_control					1.92523	3.79797	0	up
Hspa9	PB-4_vs_control					-1.01187	0.495903	1.6848e-10	down
Hspb1	PB-4_vs_control					4.1976	18.3486	0.00505813	up
Hspb8	PB-4_vs_control					4.99203	31.8237	0.000410634	up
Hspd1	PB-4_vs_control					-1.55241	0.340939	0	down
Htr3a	PB-4_vs_control					14.2623	19651.3	0	up
Htra1	PB-4_vs_control					4.10432	17.1998	5.03639e-08	up
Htra3	PB-4_vs_control					1.12142	2.17561	5.27116e-10	up
Hunk	PB-4_vs_control					1.04303	2.06055	1.5565e-06	up
Hvcn1	PB-4_vs_control					-1.07325	0.475249	2.67942e-06	down
Hypk	PB-4_vs_control					-1.24517	0.421859	0	down
Iars	PB-4_vs_control					-1.07485	0.474721	0	down
Icam2	PB-4_vs_control					2.23787	4.71701	0.00220717	up
Icam5	PB-4_vs_control					4.49425	22.5375	0.000556638	up
Idnk	PB-4_vs_control					1.49094	2.81071	3.61057e-05	up
Ier5	PB-4_vs_control					1.23224	2.34931	0.000445907	up
Ifi27	PB-4_vs_control					2.09055	4.25911	0.00177551	up
Ifi27l2a	PB-4_vs_control					4.81624	28.173	0.0100366	up
Ifi35	PB-4_vs_control					1.44894	2.73007	0.019203	up
Ifih1	PB-4_vs_control					1.06576	2.09328	0.0240345	up
Ifit1bl1	PB-4_vs_control					2.9612	7.78772	0.000137262	up
Ifitm3	PB-4_vs_control					1.76351	3.39523	0.000250603	up
Ifnlr1	PB-4_vs_control					2.5853	6.00139	9.99201e-16	up
Ifrd1	PB-4_vs_control					-1.33986	0.395059	1.23235e-14	down
Ifrd2	PB-4_vs_control					-1.09008	0.469737	0.00305659	down
Igdcc4	PB-4_vs_control					3.36496	10.3027	0	up
Igf2	PB-4_vs_control					7.36712	165.091	7.29455e-06	up
Igfbp5	PB-4_vs_control					6.19531	73.2781	0	up
Igfbp7	PB-4_vs_control					12.1881	4666.49	0	up
Igsf11	PB-4_vs_control					2.85118	7.21592	0	up
Igsf8	PB-4_vs_control					1.40389	2.64614	0.0424541	up
Iigp1	PB-4_vs_control					1.88732	3.69947	0.0461812	up
Il11	PB-4_vs_control					1.7472	3.35706	0.00294456	up
Il13ra1	PB-4_vs_control					1.04475	2.06301	1.9984e-15	up
Il16	PB-4_vs_control					2.23718	4.71473	0.000323139	up
Il18	PB-4_vs_control					1.49576	2.82012	5.02409e-11	up
Il27ra	PB-4_vs_control					1.41197	2.66101	2.27611e-07	up
Il2rb	PB-4_vs_control					3.55949	11.79	1.52503e-10	up
Il3ra	PB-4_vs_control					2.77663	6.8525	0.00939722	up
Impdh1	PB-4_vs_control					1.6938	3.23509	3.75419e-09	up
Incenp	PB-4_vs_control					-1.19416	0.437039	4.91829e-14	down
Ing5	PB-4_vs_control					-1.1253	0.458407	6.05271e-06	down
Inhba	PB-4_vs_control					4.68811	25.7788	7.71469e-06	up
Inpp4a	PB-4_vs_control					1.31691	2.49131	2.69616e-09	up
Inpp5d	PB-4_vs_control					2.49265	5.62812	0.000219895	up
Insl6	PB-4_vs_control					1.54571	2.91947	1.37512e-07	up
Iqcd	PB-4_vs_control					1.75822	3.3828	0.000128743	up
Iqcf5	PB-4_vs_control					11.17	2304.15	0.0439213	up
Iqcg	PB-4_vs_control					1.50182	2.832	1.17655e-09	up
Iqck	PB-4_vs_control					2.14714	4.42949	2.12193e-07	up
Iqgap3	PB-4_vs_control					-1.24588	0.421651	1.39707e-06	down
Iqsec2	PB-4_vs_control					1.98268	3.95226	0	up
Iqsec3	PB-4_vs_control					5.77068	54.5945	0.00291098	up
Irf5	PB-4_vs_control					2.91733	7.55449	0	up
Irgm2	PB-4_vs_control					2.34087	5.06608	0.00687203	up
Irs4	PB-4_vs_control					4.61124	24.4411	0.000180382	up
Irx3	PB-4_vs_control					1.00845	2.01175	0.000926024	up
Isg20	PB-4_vs_control					3.62859	12.3685	0	up
Islr	PB-4_vs_control					6.32077	79.9355	3.70869e-08	up
Islr2	PB-4_vs_control					5.58805	48.1029	0.00025711	up
Ism1	PB-4_vs_control					3.90192	14.9484	0.0346352	up
Ism2	PB-4_vs_control					7.0124	129.105	3.00868e-11	up
Ispd	PB-4_vs_control					-1.01862	0.493588	0	down
Itga11	PB-4_vs_control					12.4965	5778.49	0	up
Itga3	PB-4_vs_control					4.69112	25.8326	1.97742e-12	up
Itga8	PB-4_vs_control					5.71254	52.4379	0	up
Itga9	PB-4_vs_control					1.26403	2.40165	0	up
Itgal	PB-4_vs_control					3.1726	9.01668	4.36618e-05	up
Itgb2	PB-4_vs_control					2.48992	5.61746	0	up
Itgb3	PB-4_vs_control					1.53821	2.90435	0	up
Itgb4	PB-4_vs_control					2.49963	5.6554	0.000156626	up
Itgb5	PB-4_vs_control					1.67031	3.18284	4.93277e-06	up
Itpk1	PB-4_vs_control					1.27582	2.42136	0.00540426	up
Itpka	PB-4_vs_control					3.53041	11.5547	4.79576e-06	up
Itpr3	PB-4_vs_control					2.35564	5.11823	1.00311e-09	up
Izumo4	PB-4_vs_control					1.65466	3.14849	0.00563392	up
Jakmip1	PB-4_vs_control					3.99216	15.9133	0.0429429	up
Jam2	PB-4_vs_control					2.00806	4.0224	2.20934e-14	up
Jmjd8	PB-4_vs_control					1.27285	2.41639	0	up
Jph3	PB-4_vs_control					5.00046	32.0102	0	up
Jph4	PB-4_vs_control					2.84528	7.18645	0.000823921	up
Jsrp1	PB-4_vs_control					5.68095	51.3021	0.000287457	up
Kalrn	PB-4_vs_control					3.38397	10.4394	2.04646e-06	up
Kank4	PB-4_vs_control					1.45505	2.74167	0.00110394	up
Kazald1	PB-4_vs_control					3.53384	11.5822	1.24313e-11	up
Kazn	PB-4_vs_control					2.31279	4.96843	1.28995e-06	up
Kcna1	PB-4_vs_control					13.2847	9979.2	0	up
Kcna5	PB-4_vs_control					2.35314	5.10936	2.25572e-05	up
Kcnb1	PB-4_vs_control					1.85072	3.6068	3.90512e-06	up
Kcnc1	PB-4_vs_control					4.69167	25.8425	1.37907e-06	up
Kcnd1	PB-4_vs_control					2.30032	4.92565	5.52103e-12	up
Kcng1	PB-4_vs_control					12.3503	5221.79	0	up
Kcnh2	PB-4_vs_control					4.46787	22.1291	0	up
Kcnh3	PB-4_vs_control					6.07871	67.5887	0	up
Kcnip3	PB-4_vs_control					2.88215	7.37246	3.13e-05	up
Kcnj14	PB-4_vs_control					-1.38573	0.382696	0.0407616	down
Kcnj4	PB-4_vs_control					6.26413	76.8583	0	up
Kcnk13	PB-4_vs_control					3.75088	13.4626	5.26502e-07	up
Kcnk5	PB-4_vs_control					1.77825	3.4301	1.109e-05	up
Kcnn1	PB-4_vs_control					3.72329	13.2075	2.84211e-09	up
Kcnn3	PB-4_vs_control					12.2104	4738.99	0	up
Kcnq1	PB-4_vs_control					4.30908	19.8227	3.15122e-09	up
Kcns1	PB-4_vs_control					4.11294	17.3028	6.53293e-07	up
Kcnt1	PB-4_vs_control					13.7223	13515.2	0	up
Kcp	PB-4_vs_control					4.10472	17.2046	0.00408166	up
Kctd12	PB-4_vs_control					2.18634	4.55149	1.64798e-07	up
Kdelr3	PB-4_vs_control					3.29348	9.80474	8.04163e-08	up
Kdm5b	PB-4_vs_control					1.26361	2.40095	0	up
Kif19a	PB-4_vs_control					5.60233	48.5814	0	up
Kif1a	PB-4_vs_control					13.1108	8845.78	0	up
Kif20a	PB-4_vs_control					-1.39576	0.380045	0	down
Kif22	PB-4_vs_control					-1.26593	0.415832	3.01013e-05	down
Kif26a	PB-4_vs_control					4.53694	23.2142	4.55161e-06	up
Kif26b	PB-4_vs_control					1.44458	2.72184	0.00150537	up
Kif2c	PB-4_vs_control					-1.32028	0.400458	0	down
Kif5a	PB-4_vs_control					2.99145	7.95273	0	up
Kif5c	PB-4_vs_control					2.27041	4.8246	0.00120938	up
Kif9	PB-4_vs_control					1.67893	3.2019	0	up
Kifc2	PB-4_vs_control					2.96359	7.8006	0	up
Klc3	PB-4_vs_control					4.93854	30.6653	5.04591e-06	up
Klf15	PB-4_vs_control					-2.24165	0.211445	0.00241222	down
Klf4	PB-4_vs_control					1.39809	2.63552	1.90589e-07	up
Klhdc8a	PB-4_vs_control					3.89559	14.8829	6.25522e-12	up
Klhdc8b	PB-4_vs_control					2.46962	5.53896	0.000190728	up
Klhl10	PB-4_vs_control					2.17493	4.51564	0.0243599	up
Klhl29	PB-4_vs_control					1.93991	3.83683	0	up
Klhl3	PB-4_vs_control					4.91479	30.1648	0.0148685	up
Klhl32	PB-4_vs_control					5.17135	36.0355	0	up
Klhl36	PB-4_vs_control					1.25979	2.39461	6.64539e-06	up
Klhl38	PB-4_vs_control					2.0004	4.0011	6.34535e-09	up
Klhl40	PB-4_vs_control					3.38459	10.4439	0.0305208	up
Klre1	PB-4_vs_control					5.62185	49.2431	0.025274	up
Krba1	PB-4_vs_control					1.09165	2.13118	8.76712e-05	up
Kremen1	PB-4_vs_control					1.31574	2.4893	0	up
Krt7	PB-4_vs_control					3.71004	13.0868	1.95193e-05	up
Krt8	PB-4_vs_control					5.8976	59.6148	0.00804539	up
Ksr2	PB-4_vs_control					5.06401	33.4517	0.00028435	up
Lama3	PB-4_vs_control					4.38799	20.9371	0	up
Lama5	PB-4_vs_control					1.65883	3.15761	0.0160356	up
Lamb3	PB-4_vs_control					13.4593	11263.3	0	up
Lamc2	PB-4_vs_control					2.18447	4.54559	1.7962e-05	up
Lamc3	PB-4_vs_control					4.99431	31.874	0.00777186	up
Lancl1	PB-4_vs_control					1.00664	2.00923	0.000576075	up
Lancl2	PB-4_vs_control					-1.06448	0.478143	6.40928e-07	down
Larp7	PB-4_vs_control					-1.0056	0.498062	8.58424e-13	down
Lat	PB-4_vs_control					-2.47706	0.17961	0.0321432	down
Lbp	PB-4_vs_control					5.85431	57.8528	2.7911e-13	up
Lbr	PB-4_vs_control					-1.33797	0.395578	0	down
Lbx1	PB-4_vs_control					3.10821	8.62311	0.00016035	up
Lcp1	PB-4_vs_control					2.66071	6.32342	1.11669e-06	up
Lcp2	PB-4_vs_control					6.09476	68.345	1.89145e-10	up
Lctl	PB-4_vs_control					2.41108	5.31873	0	up
Ldb3	PB-4_vs_control					3.46965	11.0782	3.00455e-05	up
Ldha	PB-4_vs_control					-1.2569	0.418443	3.23334e-05	down
Ldlrad1	PB-4_vs_control					2.47608	5.56385	0.000431953	up
Ldlrad4	PB-4_vs_control					3.50406	11.3456	0	up
Lefty2	PB-4_vs_control					5.8961	59.5528	0.00107991	up
Lekr1	PB-4_vs_control					1.45846	2.74815	0.0123056	up
Lfng	PB-4_vs_control					4.53146	23.1263	4.44089e-15	up
Lgals3	PB-4_vs_control					4.4874	22.4307	0.000151454	up
Lgals9	PB-4_vs_control					1.16754	2.24629	3.61416e-05	up
Lgi3	PB-4_vs_control					7.51097	182.401	0	up
Lhfpl3	PB-4_vs_control					4.52911	23.0886	0.00972985	up
Lhpp	PB-4_vs_control					1.35696	2.56146	0.00331031	up
Lhx2	PB-4_vs_control					5.49672	45.152	0	up
Lhx4	PB-4_vs_control					4.33852	20.2313	1.34779e-07	up
Lhx6	PB-4_vs_control					3.26862	9.63723	0	up
Lhx9	PB-4_vs_control					2.11613	4.33529	1.78793e-05	up
Lifr	PB-4_vs_control					1.70269	3.25507	0	up
Lig1	PB-4_vs_control					-1.33824	0.395503	1.6903e-09	down
Limk1	PB-4_vs_control					1.21331	2.31869	0.00218421	up
Lims2	PB-4_vs_control					2.99975	7.99862	3.6107e-06	up
Lin54	PB-4_vs_control					-1.05201	0.482296	6.60475e-10	down
Lin9	PB-4_vs_control					-1.39378	0.380567	0.000125888	down
Lingo1	PB-4_vs_control					12.0077	4117.94	1.46871e-12	up
Lix1	PB-4_vs_control					5.99864	63.9399	0.000635375	up
Lmcd1	PB-4_vs_control					6.15572	71.2944	0.000879022	up
Lmo2	PB-4_vs_control					2.35412	5.11283	4.00304e-06	up
Lmod1	PB-4_vs_control					3.71816	13.1606	0	up
Lmtk3	PB-4_vs_control					4.72136	26.3798	1.08625e-06	up
LOC100041057	PB-4_vs_control					2.75692	6.75949	8.2365e-07	up
LOC105242472	PB-4_vs_control					3.05067	8.28594	0.0108441	up
LOC108168034	PB-4_vs_control					2.52813	5.76825	9.59698e-11	up
LOC108168367	PB-4_vs_control					-3.25512	0.104739	0.0453651	down
Loxl1	PB-4_vs_control					9.44271	695.887	4.29792e-10	up
Loxl2	PB-4_vs_control					1.92744	3.8038	0.0238414	up
Loxl4	PB-4_vs_control					3.42381	10.7317	0	up
Lpar6	PB-4_vs_control					-1.09527	0.46805	0.00668614	down
Lpcat4	PB-4_vs_control					2.51591	5.7196	0.000758431	up
Lpin3	PB-4_vs_control					3.04355	8.2452	0	up
Lpl	PB-4_vs_control					4.16733	17.9676	0.0225675	up
Lrfn1	PB-4_vs_control					3.31682	9.96468	5.04785e-12	up
Lrguk	PB-4_vs_control					1.45341	2.73855	0.0115873	up
Lrmp	PB-4_vs_control					3.4791	11.151	0.0147388	up
Lrp1	PB-4_vs_control					1.95632	3.8807	1.88702e-06	up
Lrp11	PB-4_vs_control					2.89774	7.45259	0	up
Lrp2	PB-4_vs_control					3.7623	13.5695	0	up
Lrp4	PB-4_vs_control					1.13026	2.18898	1.22125e-15	up
Lrrc15	PB-4_vs_control					8.61528	392.155	6.70049e-09	up
Lrrc16b	PB-4_vs_control					2.05577	4.15766	1.71905e-11	up
Lrrc17	PB-4_vs_control					4.47631	22.259	0.0058946	up
Lrrc20	PB-4_vs_control					1.72864	3.31414	0	up
Lrrc23	PB-4_vs_control					2.50233	5.66601	0.0272821	up
Lrrc27	PB-4_vs_control					1.02333	2.0326	8.10021e-07	up
Lrrc32	PB-4_vs_control					7.08861	136.108	0	up
Lrrc51	PB-4_vs_control					1.39835	2.63599	0.0150473	up
Lrrc56	PB-4_vs_control					1.41369	2.66418	0.00117163	up
Lrrc73	PB-4_vs_control					1.47946	2.78844	0.0353185	up
Lrrc75a	PB-4_vs_control					1.77487	3.42207	1.11022e-16	up
Lrrc75b	PB-4_vs_control					1.77013	3.41084	6.12777e-06	up
Lrrn4	PB-4_vs_control					6.10142	68.6612	2.62451e-09	up
Lrtm2	PB-4_vs_control					2.63897	6.22885	0	up
Lsm8	PB-4_vs_control					-1.28134	0.411412	0	down
Ltbp2	PB-4_vs_control					8.37347	331.639	1.06019e-11	up
Ltbp4	PB-4_vs_control					1.41335	2.66355	6.90616e-06	up
Lurap1	PB-4_vs_control					1.29431	2.4526	2.41793e-05	up
Lurap1l	PB-4_vs_control					1.14906	2.21769	0.000514953	up
Ly6a	PB-4_vs_control					8.66641	406.303	6.96561e-06	up
Ly6c1	PB-4_vs_control					5.7727	54.6707	0.00075682	up
Lyar	PB-4_vs_control					-1.43947	0.368702	0	down
Lyz2	PB-4_vs_control					3.43105	10.7857	0	up
Lzts1	PB-4_vs_control					3.70379	13.0302	0	up
Mafa	PB-4_vs_control					1.74102	3.34272	0.0319554	up
Maged2	PB-4_vs_control					1.65808	3.15596	7.15784e-06	up
Mal	PB-4_vs_control					1.47069	2.77155	1.63178e-09	up
Man2b2	PB-4_vs_control					1.1551	2.22699	0.0167932	up
Map1a	PB-4_vs_control					4.2399	18.8945	0.00236232	up
Map1b	PB-4_vs_control					1.02387	2.03336	0	up
Map2	PB-4_vs_control					1.09102	2.13025	0.0128347	up
Map6	PB-4_vs_control					3.01682	8.0938	7.39151e-11	up
Mapre3	PB-4_vs_control					2.20889	4.62319	2.01045e-07	up
Mapt	PB-4_vs_control					1.49612	2.82083	0	up
March10	PB-4_vs_control					3.77595	13.6985	0.00516088	up
March2	PB-4_vs_control					1.20477	2.30501	0.000388962	up
March3	PB-4_vs_control					1.00769	2.01069	0.000419464	up
March9	PB-4_vs_control					1.03314	2.04648	0.0183627	up
Mark4	PB-4_vs_control					1.08517	2.12163	9.10285e-09	up
Mast1	PB-4_vs_control					6.01963	64.8768	0	up
Matn2	PB-4_vs_control					2.29619	4.91161	2.84832e-09	up
Matr3	PB-4_vs_control					-1.22598	0.427507	0.000714176	down
Mc5r	PB-4_vs_control					12.8443	7353.9	0	up
Mcf2l	PB-4_vs_control					2.4253	5.37141	0	up
Mcm2	PB-4_vs_control					-1.0054	0.498131	0.00145796	down
Mcm3	PB-4_vs_control					-1.11852	0.460564	5.04863e-05	down
Mcm7	PB-4_vs_control					-1.12399	0.458824	0.000812422	down
Mctp1	PB-4_vs_control					4.0598	16.6772	0.00209104	up
Mdga1	PB-4_vs_control					5.44734	43.6327	0	up
Meis3	PB-4_vs_control					1.36303	2.57225	0.000203387	up
Meox1	PB-4_vs_control					11.7556	3457.67	1.3789e-13	up
Mettl7a1	PB-4_vs_control					1.02054	2.02868	1.76799e-11	up
Mfap3l	PB-4_vs_control					1.95401	3.8745	4.7814e-12	up
Mfge8	PB-4_vs_control					1.68656	3.21888	0.0131166	up
Mfhas1	PB-4_vs_control					1.29614	2.45571	0	up
Mfi2	PB-4_vs_control					3.14784	8.86328	3.8345e-05	up
Mfsd12	PB-4_vs_control					1.04889	2.06893	0	up
Mfsd4a	PB-4_vs_control					4.67755	25.5908	0	up
Mfsd9	PB-4_vs_control					1.83592	3.56999	2.91989e-13	up
Mgam	PB-4_vs_control					6.67165	101.945	0	up
Mgat3	PB-4_vs_control					2.3879	5.23394	0	up
Mgat4c	PB-4_vs_control					5.15868	35.7205	0.00936652	up
Mgll	PB-4_vs_control					5.05426	33.2264	3.0276e-05	up
Mgst1	PB-4_vs_control					2.23939	4.72199	0	up
Mgst3	PB-4_vs_control					1.81653	3.52232	0.0425645	up
Mical2	PB-4_vs_control					3.13956	8.81255	0	up
Mlana	PB-4_vs_control					-2.73621	0.150078	1.52724e-05	down
Mlf1	PB-4_vs_control					1.20727	2.30901	5.53837e-07	up
Mmd	PB-4_vs_control					1.03074	2.04308	0	up
Mmel1	PB-4_vs_control					12.4118	5449.21	0	up
Mmp17	PB-4_vs_control					4.6005	24.2598	1.03253e-07	up
Mmp19	PB-4_vs_control					3.41497	10.6661	1.56428e-06	up
Mmp2	PB-4_vs_control					-2.50618	0.176021	6.32859e-05	down
Mmp9	PB-4_vs_control					4.83942	28.6292	0	up
Mmrn2	PB-4_vs_control					4.45575	21.944	4.35707e-08	up
Mnd1	PB-4_vs_control					-1.23158	0.42585	9.82005e-09	down
Mob3a	PB-4_vs_control					1.01266	2.01763	0.00020624	up
Mob3b	PB-4_vs_control					1.30553	2.47175	0.000534651	up
Mogat1	PB-4_vs_control					2.34392	5.07682	5.973e-14	up
Mok	PB-4_vs_control					1.5714	2.97192	0	up
Morn2	PB-4_vs_control					1.31497	2.48797	0	up
Morn5	PB-4_vs_control					3.47739	11.1378	1.03231e-11	up
Mpeg1	PB-4_vs_control					5.22056	37.286	0.000276885	up
Mphosph10	PB-4_vs_control					-1.55213	0.341007	2.92964e-07	down
Mpl	PB-4_vs_control					3.4247	10.7383	6.4834e-09	up
Mpp2	PB-4_vs_control					1.88153	3.68466	0.000102178	up
Mpp3	PB-4_vs_control					5.38218	41.7058	0	up
Mpped2	PB-4_vs_control					1.05837	2.08258	1.44841e-07	up
Mpv17l	PB-4_vs_control					1.90905	3.75562	4.87631e-08	up
Mras	PB-4_vs_control					1.27148	2.41409	0	up
Mrgprf	PB-4_vs_control					7.73379	212.865	1.09367e-06	up
Mro	PB-4_vs_control					2.91392	7.53661	0	up
Mroh7	PB-4_vs_control					3.86721	14.5931	0.000188597	up
Mrvi1	PB-4_vs_control					4.29714	19.6592	1.63966e-06	up
Msln	PB-4_vs_control					5.14462	35.3742	0.00631612	up
Msrb3	PB-4_vs_control					1.44985	2.73179	0	up
Mt3	PB-4_vs_control					7.59413	193.224	1.80676e-05	up
Mtbp	PB-4_vs_control					-1.2681	0.415206	2.67232e-06	down
Mtcl1	PB-4_vs_control					2.27106	4.82678	0	up
Mthfd1l	PB-4_vs_control					-1.1567	0.448538	1.98883e-06	down
Mtmr2	PB-4_vs_control					-1.02317	0.492035	9.75732e-05	down
Mturn	PB-4_vs_control					2.42992	5.38864	2.32037e-14	up
Mtus1	PB-4_vs_control					4.04625	16.5213	0.00150687	up
Murc	PB-4_vs_control					3.43727	10.8323	0.00867476	up
Mvp	PB-4_vs_control					1.70049	3.25011	0.00167331	up
Mx1	PB-4_vs_control					2.04779	4.13473	0.000202579	up
Mx2	PB-4_vs_control					1.39956	2.63822	0.00829577	up
Mxd4	PB-4_vs_control					1.40723	2.65227	3.90393e-08	up
Mxra8	PB-4_vs_control					1.00277	2.00385	0.000651222	up
Mybph	PB-4_vs_control					4.43803	21.676	0.010885	up
Myc	PB-4_vs_control					-1.14674	0.451644	2.18699e-08	down
Mycl	PB-4_vs_control					6.69204	103.397	8.18845e-12	up
Mycn	PB-4_vs_control					2.14327	4.41763	0.0419983	up
Myeov2	PB-4_vs_control					1.05491	2.07759	2.44732e-08	up
Myh11	PB-4_vs_control					4.14512	17.6931	0	up
Myh3	PB-4_vs_control					4.10258	17.1791	0.000181086	up
Myl2	PB-4_vs_control					3.37697	10.3889	2.8288e-08	up
Myl6b	PB-4_vs_control					1.33363	2.52036	6.07838e-06	up
Mylip	PB-4_vs_control					1.24973	2.37797	0.0492559	up
Mylk3	PB-4_vs_control					2.35385	5.11186	0	up
Myo1d	PB-4_vs_control					2.53875	5.81085	0	up
Myo5c	PB-4_vs_control					4.72327	26.4146	0.00636897	up
Myocd	PB-4_vs_control					3.9261	15.201	0	up
Myom2	PB-4_vs_control					2.69024	6.45422	0.00290963	up
Myrf	PB-4_vs_control					8.39546	336.733	8.0591e-10	up
Myrfl	PB-4_vs_control					1.0615	2.08709	5.94239e-07	up
Myrip	PB-4_vs_control					3.20062	9.19352	0.00364349	up
Myzap	PB-4_vs_control					2.30347	4.93642	4.4942e-06	up
Mzb1	PB-4_vs_control					1.84977	3.60442	4.83172e-05	up
Naa15	PB-4_vs_control					-1.11723	0.460977	9.98224e-05	down
Naa16	PB-4_vs_control					-1.08769	0.470513	0.0070312	down
Naaa	PB-4_vs_control					1.81682	3.52303	0	up
Nacad	PB-4_vs_control					3.05346	8.302	0	up
Nae1	PB-4_vs_control					-1.01356	0.495323	0.000355442	down
Naip1	PB-4_vs_control					3.65415	12.5895	0.000373377	up
Naip2	PB-4_vs_control					1.835	3.56771	0.00295783	up
Naip5	PB-4_vs_control					4.89153	29.6823	3.11159e-06	up
Naip6	PB-4_vs_control					6.38324	83.4734	2.75779e-13	up
Nap1l3	PB-4_vs_control					1.43628	2.70623	3.37836e-05	up
Napepld	PB-4_vs_control					1.71218	3.27656	1.25036e-06	up
Napsa	PB-4_vs_control					8.46014	352.174	8.05961e-05	up
Nars	PB-4_vs_control					-1.16317	0.446531	0	down
Nat14	PB-4_vs_control					1.2437	2.36806	1.8378e-05	up
Nbl1	PB-4_vs_control					4.34453	20.3159	0.015698	up
Nbn	PB-4_vs_control					-1.51406	0.350125	2.33379e-10	down
Ncam1	PB-4_vs_control					1.21536	2.32198	2.10942e-15	up
Ncam2	PB-4_vs_control					5.98782	63.462	5.02391e-06	up
Ncapd2	PB-4_vs_control					-1.01145	0.496048	0	down
Ncapd3	PB-4_vs_control					-1.08384	0.471772	0.00557322	down
Nccrp1	PB-4_vs_control					13.12	8902.72	0	up
Ncf4	PB-4_vs_control					12.3499	5220.32	0	up
Nckap1l	PB-4_vs_control					5.04504	33.0147	1.73438e-07	up
Ncl	PB-4_vs_control					-1.33985	0.395063	0.000516587	down
Ncor2	PB-4_vs_control					1.01248	2.01737	0.0124953	up
Ncs1	PB-4_vs_control					1.09645	2.13828	0.0440514	up
Ndnf	PB-4_vs_control					2.34655	5.08608	0.00481273	up
Ndufa4l2	PB-4_vs_control					4.01635	16.1823	2.22045e-16	up
Nectin4	PB-4_vs_control					3.5137	11.4216	3.40376e-08	up
Nedd9	PB-4_vs_control					2.16177	4.47463	1.63314e-13	up
Nek2	PB-4_vs_control					-1.25011	0.420415	0	down
Neu1	PB-4_vs_control					1.1444	2.21055	1.26025e-08	up
Neurl1b	PB-4_vs_control					2.36573	5.15412	2.17124e-06	up
Neurog2	PB-4_vs_control					12.2568	4894.12	0	up
Nfasc	PB-4_vs_control					2.08161	4.2328	3.24047e-05	up
Nfatc1	PB-4_vs_control					1.52844	2.88474	0	up
Nfatc4	PB-4_vs_control					3.50808	11.3772	1.68605e-06	up
Ngfr	PB-4_vs_control					6.57652	95.4402	0	up
Nhlrc4	PB-4_vs_control					2.51641	5.72156	0.0306577	up
Nhsl2	PB-4_vs_control					4.23389	18.816	1.67108e-06	up
Nid1	PB-4_vs_control					-1.19395	0.437104	7.05305e-09	down
Nid2	PB-4_vs_control					6.31236	79.471	9.90773e-05	up
Nipal3	PB-4_vs_control					1.76666	3.40266	0	up
Nipal4	PB-4_vs_control					1.48847	2.80591	2.72005e-13	up
Nipsnap3b	PB-4_vs_control					1.05322	2.07515	2.00985e-06	up
Nkain4	PB-4_vs_control					4.86506	29.1427	0.000105064	up
Nkd1	PB-4_vs_control					12.5093	5829.93	0	up
Nlgn1	PB-4_vs_control					4.13484	17.5676	1.5425e-06	up
Nlgn2	PB-4_vs_control					1.65117	3.14089	6.96414e-10	up
Nlrc5	PB-4_vs_control					2.06112	4.17311	3.32555e-06	up
Nlrp10	PB-4_vs_control					4.31151	19.8561	9.9303e-10	up
Nlrp4f	PB-4_vs_control					5.97479	62.8913	2.16325e-11	up
Nmd3	PB-4_vs_control					-1.00597	0.497936	0.000212953	down
Nmnat2	PB-4_vs_control					2.85343	7.22715	0	up
Nmnat3	PB-4_vs_control					1.17052	2.25093	1.26343e-13	up
Nmrk1	PB-4_vs_control					1.0218	2.03045	8.94566e-08	up
Nod1	PB-4_vs_control					2.70258	6.50963	0	up
Nog	PB-4_vs_control					3.80963	14.0221	0	up
Nol4l	PB-4_vs_control					1.91846	3.78019	0	up
Nop14	PB-4_vs_control					-1.03602	0.48767	0	down
Nop56	PB-4_vs_control					-1.19731	0.436089	0	down
Nop58	PB-4_vs_control					-1.33716	0.395799	4.7159e-09	down
Nos1	PB-4_vs_control					7.05433	132.912	7.11256e-06	up
Nos1ap	PB-4_vs_control					3.84933	14.4133	1.7297e-10	up
Notch3	PB-4_vs_control					5.80517	55.9152	4.92268e-09	up
Notum	PB-4_vs_control					6.37211	82.8315	0	up
Nov	PB-4_vs_control					4.46912	22.1483	8.23392e-10	up
Nova2	PB-4_vs_control					3.18844	9.11628	0	up
Noxo1	PB-4_vs_control					1.12345	2.17867	0.00312531	up
Npdc1	PB-4_vs_control					1.08824	2.12614	0.0115891	up
Npm1	PB-4_vs_control					-1.87061	0.273458	0	down
Npnt	PB-4_vs_control					2.78241	6.88001	4.12892e-13	up
Npr1	PB-4_vs_control					5.49134	44.9841	0.020078	up
Npr2	PB-4_vs_control					1.00974	2.01355	9.04448e-08	up
Nptxr	PB-4_vs_control					2.54609	5.84051	1.90257e-06	up
Nr1d1	PB-4_vs_control					1.71755	3.28878	0.00497259	up
Nr1i2	PB-4_vs_control					6.1311	70.0884	5.58831e-07	up
Nrbp2	PB-4_vs_control					1.9628	3.89818	1.11022e-16	up
Nrep	PB-4_vs_control					1.15891	2.23289	0.000479928	up
Nrg2	PB-4_vs_control					2.05757	4.16284	1.94046e-08	up
Nrg4	PB-4_vs_control					2.15672	4.45901	0.00401331	up
Nrtn	PB-4_vs_control					4.50224	22.6627	0.000217477	up
Nsg1	PB-4_vs_control					3.47807	11.143	0.000131075	up
Nsg2	PB-4_vs_control					11.6078	3121.11	6.25434e-09	up
Nsun7	PB-4_vs_control					3.51114	11.4014	1.7296e-06	up
Ntf5	PB-4_vs_control					1.79886	3.47945	5.18681e-08	up
Ntn4	PB-4_vs_control					4.50264	22.6688	3.46529e-11	up
Nudt18	PB-4_vs_control					1.57786	2.98527	0.0313976	up
Nudt7	PB-4_vs_control					1.38269	2.60754	1.0892e-09	up
Nuggc	PB-4_vs_control					2.06048	4.17125	0.000974385	up
Nup107	PB-4_vs_control					-1.07259	0.475465	0	down
Nup160	PB-4_vs_control					-1.11084	0.463023	5.21747e-09	down
Nup205	PB-4_vs_control					-1.03506	0.487994	4.96299e-08	down
Nup37	PB-4_vs_control					-1.1611	0.447173	0	down
Nup43	PB-4_vs_control					-1.13865	0.454184	0	down
Nup54	PB-4_vs_control					-1.27058	0.414493	1.24314e-08	down
Nupr1l	PB-4_vs_control					3.85222	14.4422	1.8344e-07	up
Nutm1	PB-4_vs_control					4.72232	26.3974	0.0268265	up
Nxph3	PB-4_vs_control					6.76757	108.954	0	up
Nxph4	PB-4_vs_control					4.57566	23.8457	0	up
Oas1a	PB-4_vs_control					4.2467	18.9839	3.33717e-06	up
Oas1b	PB-4_vs_control					1.62834	3.09157	9.14869e-11	up
Oas1c	PB-4_vs_control					2.19414	4.57617	0	up
Oas1g	PB-4_vs_control					4.73567	26.6427	4.92163e-05	up
Oas2	PB-4_vs_control					4.28438	19.4861	3.56069e-08	up
Oasl1	PB-4_vs_control					5.76946	54.5481	0.000843219	up
Oaz2	PB-4_vs_control					1.46597	2.76249	1.53748e-06	up
Olfm1	PB-4_vs_control					2.84545	7.18732	2.10942e-14	up
Olfm2	PB-4_vs_control					6.7033	104.206	0	up
Olfml2b	PB-4_vs_control					4.37281	20.718	0	up
Olfml3	PB-4_vs_control					1.72061	3.29577	3.30278e-06	up
Onecut3	PB-4_vs_control					3.29071	9.78592	0	up
Ooep	PB-4_vs_control					4.98521	31.6737	2.56858e-07	up
Oplah	PB-4_vs_control					1.2639	2.40144	0.00396024	up
Opn3	PB-4_vs_control					1.8119	3.51104	5.7159e-09	up
Oprd1	PB-4_vs_control					6.9372	122.547	0.000497402	up
Ormdl3	PB-4_vs_control					1.03053	2.04277	0.029128	up
Osbp2	PB-4_vs_control					5.82016	56.4991	0	up
Osbpl10	PB-4_vs_control					1.18028	2.26621	5.31445e-09	up
Otog	PB-4_vs_control					6.85272	115.577	1.66702e-06	up
Otogl	PB-4_vs_control					4.87261	29.2956	7.85864e-05	up
Otor	PB-4_vs_control					2.76131	6.78011	0.000983035	up
Otos	PB-4_vs_control					3.30357	9.87353	4.11637e-12	up
Otub2	PB-4_vs_control					1.41725	2.67076	0	up
Otud7a	PB-4_vs_control					11.6005	3105.2	1.87452e-07	up
Otx1	PB-4_vs_control					1.36341	2.57292	1.01275e-12	up
P2rx6	PB-4_vs_control					2.54867	5.85095	0.0216954	up
P2ry2	PB-4_vs_control					4.00913	16.1016	0	up
Pacrg	PB-4_vs_control					1.53927	2.90648	2.77817e-06	up
Padi2	PB-4_vs_control					2.77401	6.84005	0.0229111	up
Padi3	PB-4_vs_control					4.51714	22.8978	0.00298522	up
Paics	PB-4_vs_control					-1.07262	0.475455	0	down
Palb2	PB-4_vs_control					-1.21934	0.429478	6.68016e-09	down
Palld	PB-4_vs_control					2.32153	4.99862	0	up
Palm	PB-4_vs_control					1.19153	2.28395	0.0460256	up
Pam	PB-4_vs_control					1.22718	2.34109	0	up
Papln	PB-4_vs_control					3.06542	8.37113	2.71464e-07	up
Papss2	PB-4_vs_control					1.69505	3.23788	0	up
Paqr5	PB-4_vs_control					12.5404	5957.21	0	up
Paqr7	PB-4_vs_control					1.02717	2.03802	4.47087e-08	up
Paqr8	PB-4_vs_control					1.83049	3.55657	0.000251357	up
Pard6b	PB-4_vs_control					1.309	2.4777	2.07016e-07	up
Pard6g	PB-4_vs_control					1.22189	2.33252	1.45439e-14	up
Parm1	PB-4_vs_control					12.6171	6282.57	0	up
Pax9	PB-4_vs_control					1.25542	2.38737	2.58393e-06	up
Pbdc1	PB-4_vs_control					-1.04356	0.485129	6.52954e-06	down
Pbrm1	PB-4_vs_control					-1.03977	0.486404	0.00976292	down
Pbx4	PB-4_vs_control					1.4249	2.68496	3.47011e-12	up
Pcbp3	PB-4_vs_control					5.23748	37.7259	1.23823e-05	up
Pcdh1	PB-4_vs_control					2.82741	7.098	2.55906e-13	up
Pcdh12	PB-4_vs_control					2.63095	6.19433	4.44089e-16	up
Pcdh15	PB-4_vs_control					7.6752	204.393	2.8836e-07	up
Pcdh17	PB-4_vs_control					1.58893	3.00827	0	up
Pcdh19	PB-4_vs_control					2.29434	4.90528	0	up
Pcdha10	PB-4_vs_control					2.37791	5.19783	2.90839e-10	up
Pcdha8	PB-4_vs_control					2.94667	7.70965	1.89751e-07	up
Pcdhac2	PB-4_vs_control					2.22186	4.66496	0.0165218	up
Pcdhb12	PB-4_vs_control					1.57998	2.98966	1.28383e-08	up
Pcdhb6	PB-4_vs_control					2.38358	5.2183	0.0207848	up
Pcdhb9	PB-4_vs_control					2.77384	6.83927	1.32015e-07	up
Pcna	PB-4_vs_control					-1.18065	0.441153	0.00174604	down
Pcolce2	PB-4_vs_control					3.105	8.60394	0	up
Pcsk2	PB-4_vs_control					4.2818	19.4514	5.30502e-06	up
Pcsk4	PB-4_vs_control					1.14368	2.20944	0.00172303	up
Pctp	PB-4_vs_control					1.24595	2.37175	0	up
Pcyt1b	PB-4_vs_control					1.44444	2.72157	0	up
Pde10a	PB-4_vs_control					1.61442	3.06188	2.36809e-07	up
Pde1a	PB-4_vs_control					3.08971	8.51328	0.00104175	up
Pde1b	PB-4_vs_control					8.28935	312.855	0	up
Pde2a	PB-4_vs_control					7.15226	142.247	5.56178e-11	up
Pde4a	PB-4_vs_control					1.56005	2.94863	1.64901e-12	up
Pde9a	PB-4_vs_control					7.29098	156.604	0	up
Pdgfb	PB-4_vs_control					5.25841	38.2772	0	up
Pdgfc	PB-4_vs_control					4.31479	19.9013	1.2733e-05	up
Pdgfra	PB-4_vs_control					3.63021	12.3823	0	up
Pdgfrb	PB-4_vs_control					1.81321	3.51423	1.85096e-10	up
Pdpn	PB-4_vs_control					1.66324	3.16727	0.0295744	up
Pdss1	PB-4_vs_control					-1.27472	0.413306	0.000120859	down
Pdzd7	PB-4_vs_control					1.60463	3.04118	0.000631585	up
Pdzk1ip1	PB-4_vs_control					6.88424	118.131	1.86874e-05	up
Pdzrn3	PB-4_vs_control					1.4106	2.65848	1.19528e-10	up
Pea15a	PB-4_vs_control					1.13042	2.18922	0.000526492	up
Peli3	PB-4_vs_control					1.67402	3.19102	0	up
Per3	PB-4_vs_control					1.81747	3.52464	8.92619e-13	up
Pfn2	PB-4_vs_control					1.19572	2.29059	1.72917e-11	up
Pgam2	PB-4_vs_control					2.85186	7.21932	0	up
Pgbd5	PB-4_vs_control					2.0621	4.17593	1.20393e-07	up
Pgf	PB-4_vs_control					3.34397	10.1539	0	up
Pgm2l1	PB-4_vs_control					1.13587	2.19751	0.020355	up
Pgm5	PB-4_vs_control					6.31837	79.8027	8.60042e-05	up
Phf21b	PB-4_vs_control					1.59201	3.0147	0	up
Phlda2	PB-4_vs_control					4.05662	16.6404	0	up
Phospho1	PB-4_vs_control					2.07294	4.20745	2.86024e-09	up
Phyhip	PB-4_vs_control					6.70605	104.405	0	up
Pigw	PB-4_vs_control					-1.26424	0.416318	0	down
Pik3ap1	PB-4_vs_control					6.1268	69.8794	0	up
Pik3c2b	PB-4_vs_control					3.68799	12.8883	0	up
Pip5k1b	PB-4_vs_control					1.01781	2.02484	0	up
Pipox	PB-4_vs_control					2.33063	5.03024	0	up
Pirt	PB-4_vs_control					13.3495	10437.6	0	up
Pitx2	PB-4_vs_control					1.27631	2.42218	0.000246329	up
Pkib	PB-4_vs_control					-1.44437	0.367453	8.79274e-08	down
Pkp2	PB-4_vs_control					1.00622	2.00864	3.10656e-09	up
Pkp3	PB-4_vs_control					5.05592	33.2647	0.0119111	up
Pla2g3	PB-4_vs_control					2.31073	4.96134	0.00246453	up
Pla2g5	PB-4_vs_control					2.81235	7.02427	3.33067e-16	up
Plat	PB-4_vs_control					2.34268	5.07243	0	up
Plaur	PB-4_vs_control					1.02406	2.03363	0.000219347	up
Plb1	PB-4_vs_control					3.67391	12.7631	0.0369619	up
Plcb2	PB-4_vs_control					3.10326	8.59358	2.89524e-08	up
Plcd1	PB-4_vs_control					2.1992	4.59226	7.01158e-07	up
Plcg2	PB-4_vs_control					1.45632	2.74407	1.256e-12	up
Plch2	PB-4_vs_control					3.67577	12.7796	1.23047e-07	up
Plcl1	PB-4_vs_control					1.68523	3.21591	0.0244894	up
Pld3	PB-4_vs_control					1.11786	2.17024	0.032979	up
Pld4	PB-4_vs_control					6.13007	70.0384	2.55123e-05	up
Plek	PB-4_vs_control					6.37697	83.1112	0.00242877	up
Plek2	PB-4_vs_control					3.06966	8.39575	0.00447272	up
Plekha6	PB-4_vs_control					4.99517	31.893	0	up
Plekhd1	PB-4_vs_control					4.7613	27.1202	0	up
Plekhg1	PB-4_vs_control					1.64673	3.13124	2.2636e-09	up
Plekhg6	PB-4_vs_control					5.65636	50.4354	0	up
Plpp3	PB-4_vs_control					1.42279	2.68104	0	up
Plscr3	PB-4_vs_control					1.08645	2.1235	0.00895687	up
Pltp	PB-4_vs_control					1.78176	3.43847	0.00223778	up
Plvap	PB-4_vs_control					1.49821	2.82491	0.000934998	up
Plxdc2	PB-4_vs_control					3.99575	15.9529	0.0281736	up
Plxnb3	PB-4_vs_control					2.25457	4.77194	0.0134834	up
Pm20d2	PB-4_vs_control					2.20626	4.61479	4.6592e-08	up
Pmel	PB-4_vs_control					-1.79252	0.288668	4.53337e-06	down
Pmf1	PB-4_vs_control					-1.28164	0.411327	6.47316e-07	down
Pnn	PB-4_vs_control					-1.55346	0.340693	0.00190202	down
Pnpla3	PB-4_vs_control					4.39131	20.9854	0.000393095	up
Podn	PB-4_vs_control					5.43645	43.3045	1.37537e-06	up
Pole	PB-4_vs_control					-1.57134	0.336497	0	down
Polr3gl	PB-4_vs_control					1.03142	2.04404	8.50431e-14	up
Pomgnt2	PB-4_vs_control					1.25179	2.38136	0.000789489	up
Postn	PB-4_vs_control					3.04197	8.23615	0	up
Ppara	PB-4_vs_control					1.45833	2.74789	0.000530064	up
Ppat	PB-4_vs_control					-1.19231	0.437601	0	down
Ppfia3	PB-4_vs_control					1.66722	3.17602	9.99201e-16	up
Ppfia4	PB-4_vs_control					2.75708	6.76025	2.59072e-10	up
Ppia	PB-4_vs_control					-1.01492	0.494855	5.37487e-05	down
Ppid	PB-4_vs_control					-1.07801	0.473681	6.74015e-05	down
Ppih	PB-4_vs_control					-1.51997	0.348693	1.52405e-06	down
Ppil6	PB-4_vs_control					3.12451	8.72111	0	up
Ppm1j	PB-4_vs_control					4.98317	31.629	1.13798e-12	up
Ppp1r14c	PB-4_vs_control					2.14423	4.42057	0	up
Ppp1r1b	PB-4_vs_control					5.41851	42.7694	0.000205852	up
Ppp2r3a	PB-4_vs_control					1.04568	2.06433	0.000764415	up
Prdm1	PB-4_vs_control					4.85693	28.9788	5.77418e-05	up
Prex1	PB-4_vs_control					6.75994	108.379	0	up
Prkag3	PB-4_vs_control					4.72058	26.3656	8.54872e-15	up
Prkce	PB-4_vs_control					1.07029	2.09986	9.34006e-06	up
Prkch	PB-4_vs_control					3.38344	10.4356	0	up
Prkcz	PB-4_vs_control					2.10057	4.28878	0	up
Prnp	PB-4_vs_control					1.31806	2.4933	2.22045e-15	up
Proca1	PB-4_vs_control					-3.40486	0.0944139	0.0379335	down
Procr	PB-4_vs_control					1.87307	3.66311	0	up
Proser2	PB-4_vs_control					2.64957	6.27482	0	up
Prpf40a	PB-4_vs_control					-1.03806	0.486983	5.12054e-06	down
Prpf40b	PB-4_vs_control					1.00173	2.0024	0	up
Prpf4b	PB-4_vs_control					-1.01909	0.493428	0.0169304	down
Prph	PB-4_vs_control					4.34932	20.3834	0.00076561	up
Prr5	PB-4_vs_control					2.50062	5.65929	0.00016456	up
Prrt4	PB-4_vs_control					4.82929	28.429	1.55381e-07	up
Prrx2	PB-4_vs_control					12.2549	4887.49	6.65024e-14	up
Prss16	PB-4_vs_control					3.59923	12.1192	0	up
Prss32	PB-4_vs_control					6.9455	123.255	5.26322e-07	up
Prune2	PB-4_vs_control					1.91044	3.75923	0	up
Psat1	PB-4_vs_control					-1.20863	0.43268	0	down
Psmb10	PB-4_vs_control					-1.17835	0.441856	3.70127e-10	down
Psmc3ip	PB-4_vs_control					-1.46892	0.361253	0	down
Psmc6	PB-4_vs_control					-1.52323	0.347907	0	down
Ptgdr2	PB-4_vs_control					4.7657	27.2031	0.00172368	up
Ptges	PB-4_vs_control					6.5813	95.7566	0.000639263	up
Ptges3	PB-4_vs_control					-1.35102	0.392015	0	down
Ptgfrn	PB-4_vs_control					2.79888	6.95898	0	up
Ptgr1	PB-4_vs_control					11.4164	2733.21	7.50057e-08	up
Ptgs1	PB-4_vs_control					2.92715	7.60607	0	up
Pth2r	PB-4_vs_control					-2.43144	0.18538	2.92679e-05	down
Ptk2b	PB-4_vs_control					2.66335	6.33503	5.55112e-16	up
Ptk7	PB-4_vs_control					2.71746	6.57714	0.0016564	up
Ptpdc1	PB-4_vs_control					1.2681	2.40845	0	up
Ptpn13	PB-4_vs_control					6.39241	84.0056	1.01985e-05	up
Ptpn18	PB-4_vs_control					1.44925	2.73066	0.00721453	up
Ptprb	PB-4_vs_control					2.31846	4.98801	1.13824e-08	up
Ptprf	PB-4_vs_control					4.81822	28.2117	0	up
Ptprn	PB-4_vs_control					4.31007	19.8363	2.78857e-08	up
Ptpru	PB-4_vs_control					3.97977	15.7772	5.973e-13	up
Ptprv	PB-4_vs_control					3.59632	12.0949	0.00178401	up
Purb	PB-4_vs_control					-1.10115	0.466145	0.00764948	down
Pvalb	PB-4_vs_control					9.77327	875.082	0	up
Pxdc1	PB-4_vs_control					1.39244	2.62522	0.00680666	up
Pxmp4	PB-4_vs_control					1.59494	3.02082	0.00305644	up
Pxylp1	PB-4_vs_control					1.2261	2.33933	3.10862e-15	up
Pygb	PB-4_vs_control					1.14318	2.20867	1.60422e-05	up
Pygl	PB-4_vs_control					1.55065	2.9295	0.000103622	up
Qpct	PB-4_vs_control					2.195	4.57891	0.000140137	up
Qrich2	PB-4_vs_control					2.35149	5.1035	0.0252827	up
Qsox1	PB-4_vs_control					1.434	2.70195	0.00917271	up
R3hdml	PB-4_vs_control					4.75329	26.97	0.00724092	up
Rab11fip1	PB-4_vs_control					1.64081	3.11841	0	up
Rab11fip5	PB-4_vs_control					3.19016	9.12713	6.55032e-15	up
Rab15	PB-4_vs_control					5.93031	60.982	0	up
Rab29	PB-4_vs_control					1.1977	2.29373	0	up
Rab36	PB-4_vs_control					1.50193	2.83222	0	up
Rab3d	PB-4_vs_control					1.56379	2.9563	1.45804e-06	up
Rab40b	PB-4_vs_control					5.5233	45.9917	0	up
Rab44	PB-4_vs_control					5.65259	50.3037	4.07412e-10	up
Rab6b	PB-4_vs_control					1.29016	2.44555	0	up
Rab7b	PB-4_vs_control					1.39239	2.62512	0.00434341	up
Rab9b	PB-4_vs_control					2.11371	4.32803	0.00524496	up
Rabgap1l	PB-4_vs_control					1.11857	2.17132	0.0481112	up
Rac2	PB-4_vs_control					13.548	11977.6	0	up
Rad18	PB-4_vs_control					-1.09918	0.466782	0.00251283	down
Rai2	PB-4_vs_control					5.81901	56.4542	6.34905e-11	up
Ralgds	PB-4_vs_control					1.20231	2.30107	8.14347e-10	up
Ralgps1	PB-4_vs_control					1.53385	2.89558	0	up
Ralgps2	PB-4_vs_control					3.30775	9.90219	0	up
Ramp1	PB-4_vs_control					5.9876	63.4521	0	up
Ramp2	PB-4_vs_control					1.31075	2.48071	0	up
Ramp3	PB-4_vs_control					6.3592	82.0938	5.39027e-07	up
Rap1gap	PB-4_vs_control					1.80274	3.48883	6.69576e-13	up
Rapgefl1	PB-4_vs_control					2.46371	5.51633	0	up
Rasa4	PB-4_vs_control					3.92303	15.1688	3.34526e-10	up
Rasal1	PB-4_vs_control					5.16867	35.9687	0	up
Rasd2	PB-4_vs_control					5.67431	51.0666	4.62408e-13	up
Rasgef1a	PB-4_vs_control					11.5848	3071.65	6.63591e-12	up
Rasl11b	PB-4_vs_control					1.47748	2.78462	9.4568e-09	up
Rasl12	PB-4_vs_control					6.62521	98.7155	2.74092e-06	up
Rassf4	PB-4_vs_control					4.69094	25.8293	0.000612347	up
Rbbp6	PB-4_vs_control					-1.0412	0.485922	0.00174152	down
Rbbp7	PB-4_vs_control					-1.13672	0.454793	0	down
Rbbp8	PB-4_vs_control					-1.16071	0.447293	0.0237479	down
Rbm11	PB-4_vs_control					2.83292	7.12515	0.000878137	up
Rbm47	PB-4_vs_control					6.50694	90.9463	0	up
Rbm48	PB-4_vs_control					-1.26098	0.417261	6.82465e-09	down
Rbmx	PB-4_vs_control					-1.44044	0.368455	0	down
Rbpjl	PB-4_vs_control					3.84309	14.3511	2.85044e-06	up
Rcan1	PB-4_vs_control					1.09449	2.13538	0	up
Rcan2	PB-4_vs_control					4.19365	18.2984	2.22045e-16	up
Rcbtb2	PB-4_vs_control					-1.08255	0.472192	2.64117e-05	down
Rcn3	PB-4_vs_control					3.03994	8.22455	1.01176e-06	up
Rcor2	PB-4_vs_control					1.43603	2.70575	0.00781164	up
Rd3	PB-4_vs_control					4.8165	28.178	0.00851755	up
Reck	PB-4_vs_control					1.0084	2.01169	0	up
Rem2	PB-4_vs_control					1.89455	3.71807	0.0391617	up
Reps2	PB-4_vs_control					4.14005	17.6311	8.29337e-14	up
Rerg	PB-4_vs_control					12.0901	4359.86	0	up
Ret	PB-4_vs_control					4.78228	27.5175	2.21591e-05	up
Rfc3	PB-4_vs_control					-1.13673	0.454789	0.00097137	down
Rfc4	PB-4_vs_control					-1.18275	0.440511	0	down
Rfx2	PB-4_vs_control					1.47659	2.7829	0.0058171	up
Rfx4	PB-4_vs_control					5.41804	42.7555	1.16588e-09	up
Rgag4	PB-4_vs_control					3.31805	9.97318	0	up
Rgcc	PB-4_vs_control					3.50267	11.3346	0.00674045	up
Rgs10	PB-4_vs_control					1.32654	2.508	0	up
Rgs5	PB-4_vs_control					6.46408	88.2837	4.11154e-06	up
Rgs8	PB-4_vs_control					2.9725	7.84893	3.65421e-06	up
Rgs9	PB-4_vs_control					3.48169	11.171	0.000337894	up
Rgs9bp	PB-4_vs_control					1.62292	3.07998	0	up
Rgsl1	PB-4_vs_control					3.23364	9.40638	0.00812204	up
Rhbdl3	PB-4_vs_control					5.03246	32.7282	0	up
Rhd	PB-4_vs_control					1.78309	3.44162	0.00435888	up
[truncated: 569 more rows]
