# Supplementary material for: A noncoding regulatory RNA Gm31932 induces cell cycle arrest and differentiation in melanoma via the miR-344d-3-5p/Prc1 (and Nuf2) axis
Source: Cell Death Dis. 2022 Apr 7;13(4):314. doi: 10.1038/s41419-022-04736-6 (PMC8990078; doi:10.1038/s41419-022-04736-6)
Supplement: Supplementary file 21 — Supplementary Data 7 [file 41419_2022_4736_MOESM21_ESM.xlsx]

## Sheet: Sheet1
lncRNAs	Targeted miRNAs	Targeted mRNAs
Gm31932	miR-344d-3-5p	Prc1, Nuf2
Gm31365	mmu-miR-7688-5p	Arhgef19, 1700030J22Rik, Cacnb1, Nhsl2, Spred3, Sptb, Dlx2, Slc25a23, Slc25a22, Themis2, Lmtk3, Tgfbr3, Syt7, Grik3, Doc2b, Sync, Clcnka, Kcnj4, Ston2, Prkce, Tmem198b, Adam11, Mmp28, Tmem266, Kcnb1, Unc5b, Fbxo41, Rims3, Gstm7, Tnfsf10, Thrb, Trp73, Tnfrsf14, Dzank1, Crabp2, Mdga1, Chrnb2, Ucp2, Eml1, Prdm1, Gch1, Cep170b, Mybph, Lrp1, Fstl3, Polr3gl, Stk36, Tmem8b, Sorcs2, Cacna1s, Diras1, Rasd…
Gm32403	mmu-miR-128-1-5p	Efhd1, Chrm4, Cacna2d2, Stc1, Mfsd12, Ece1, Pdzd7, Spred3, Cacnb3, Hoxb8, Efnb2, Efna2, Acot11, Ppara, Rab6b, Wnt7b, Nptxr, Otog, Onecut3, Fam19a5, Epha4, Map1a, Dnah17, Tgfb1, Sash3, Cebpb, Carhsp1, Rasl10b, Htr3a, Ldlrad1, Kcnb1, Ank1, Atp1a2
Gm32403	mmu-miR-301a-5p	Oprd1, Slc44a2, Flrt1, Ptges, Plekhd1, Slc4a8, Angel1, Rnf150, Gucy2e, Ifih1, C130026I21Rik, B4galnt3, Macrod1, Camk4, Itgb3, Slc45a4, Iqcg, Hes7, Eppk1, Prelp, Lmod1, Tgm2, Dpyd, Rab6b, Hlcs, Rab37, Zc2hc1c, Thsd4, Prr5, Sbk1, Rgs8, Scube3, Fstl1, Rorb, Plcb2, Fndc5
Gm33085	mmu-miR-468-5p	Smc6, Cdca8, Kcnj14
Gm36569	mmu-miR-486b-3p	Rad51, Wdr76, Lgr6, Uhrf1
Gm36569	mmu-miR-486a-3p	Rad51, Lgr6, Rnaseh2b, Uhrf1, Wdr76
Gm36673	mmu-miR-760-5p	Socs3, Fam129a, Gpr35, Itgb5, Abat, Stard13, Rap1gap, P3h3, Ddit3, Snta1, Slc1a4, Arhgef19, Rsad2, Hlf, Mtmr10, Lcp1, Rab39b, Dhrs3, Ctsf, Irak4, Fam195b, Uhrf1bp1, Fam98c, Larp1b, Rasl10b, Cftr, Tmem151b, Heg1, Guca1a, Psd, Unc5b, Tmem86a, Arhgef2, Nmnat3
Gm39215	mmu-miR-322-5p	Chac1, Lyrm9, Irf2bpl, Srcin1, Dagla, Plppr2, Akap12
Gm39215	mmu-miR-210-5p	Pdk2, Acot11, Slc46a1, Calcoco1, Gpr179, Zbtb7b, Lif, Tmem134, Slc25a34, Macrod1, Il4ra
Gm39215	mmu-miR-1306-3p	Oprd1, Rap1gap, Cables1, Myo1d, Bcl2l15, Bcl2l11, Irgm2, Bcl11b, Trim46, Sdc3, Slc25a34, Clmn, Tmem119, Hrk, Grik3, Ccdc92, Zscan2, Spsb1, Pgm5, Dagla
Gm39215	mmu-miR-3473d	Plek2, Dnah8, Tbc1d16, Abhd3, Hlf, Rnf150, Cables1, Fam19a3, Naip5, Mpv17l, Thsd4, Cpne5, Map1b, Jakmip1, Slc37a2, Onecut3, Ndnf, Lrrc17, Acsl6, Zfr2, F5, Asic1, Rab37, Fibcd1, Gucy2e, Upk2, Myrf, Tmod2, Acot11, Adam11, Pde2a, Mpp3, 2700081O15Rik, Tmem151a, Crip1, Idnk, Car5b, Agtrap, Pxmp4, Mrvi1, Klhdc8a, Chst3, Carhsp1, Syn3, Lancl1, Tfcp2l1, Kcnt1, B4galnt3, Nfatc1, Epb41l4b, Snx31, Fam219a, …
Gm39215	mmu-miR-92a-1-5p	Pik3c2b, Myrip, Clmn, Parm1, Prkch, Prkce, Rtn4rl1, Chrnd, Ppp1r1b, Stum, Adgre5, Hcn2, Abcg1, 1600014C10Rik, Dpy19l3, Rnf207, Abca7, Mark4, Ahr, Fcho1, Cdc42ep2, Tmem184a, Lims2, Mpp2, Tef, Lsp1, Igfbp5, Mmp9, Pgm5, Gpr179, Syk, Mylip, Otog, 5730559C18Rik, Dnaja4, 2900026A02Rik, Shisa7, Fgd3, Rgag4, Ppp2r3a, Ephb2, Il1r1, Tgfa, Fam117a, Gm996, AF529169, Kcnt1, Grik3, Ankrd29, Iqcd, Aim2, Nos1, K…
Gm41056	mmu-miR-1199-5p	Cdan1, Lin54, Mcm3, Kif14, Rmi2
Gm41056	mmu-miR-455-3p	Prc1
Gm41056	mmu-miR-199a-5p	Clvs1, Ncapg2, Hsd17b12, Nasp
